# Supplementary material for: The prevalence of osteoarthritis: Higher risk after transfemoral amputation?—A database analysis with 1,569 amputees and matched controls
Source: PLoS One. 2019 Jan 22;14(1):e0210868. doi: 10.1371/journal.pone.0210868 (PMC6342302; doi:10.1371/journal.pone.0210868)
Supplement: S2 Table — Age distribution of the population in Germany and in the individual federal states. The data were collected within the framework of the large census in 2011 [17]. (XLSX) [file pone.0210868.s002.xlsx]

## Sheet: Deckblatt
	Statistisches Bundesamt
	Bevölkerung und Erwerbstätigkeit
	Ausgangsdaten der Bevölkerungsfortschreibung
	aus dem Zensus 2011
	2011
	Erscheinungsfolge: einmalig
	Erschienen am 22. April 2015
	Artikelnummer: 5124104119004
	Ihr Kontakt zu uns:
	www.destatis.de/kontakt
	Telefon: +49 (0) 611 / 75 4865
	© Statistisches Bundesamt, Wiesbaden 2015
	Vervielfältigung und Verbreitung, auch auszugsweise, mit Quellenangabe gestattet.

## Sheet: Inhalt
	Inhalt
	Textteil
	Vorbemerkungen
	Tabellenteil
		Bevölkerungsstand am 09.05.2011
	1.	Deutschland
	2.	Schleswig-Holstein
	3.	Hamburg
	4.	Niedersachsen
	5.	Bremen
	6.	Nordrhein-Westfalen
	7.	Hessen
	8.	Rheinland-Pfalz
	9.	Baden-Württemberg
	10.	Bayern
	11.	Saarland
	12.	Berlin
	13.	Brandenburg
	14.	Mecklenburg-Vorpommern
	15.	Sachsen
	16.	Sachsen-Anhalt
	17.	Thüringen
	Zeichenerklärungen
	- = nichts vorhanden
	. = Zahlenwert unbekannt
	0 = Weniger als die Hälfte von 1 in der letzten besetzten Stelle jedoch mehr als nichts
	Abkürzungen
	BGBl = Bundesgesetzblatt
	Reg.-Bez. = Regierungsbezirk
	S. = Seite
	Auf- und Ausgliederung
	Die vollständige Aufgliederung einer Summe ist durch das Wort "davon" kenntlich gemacht. Auf das Wort "davon"
	ist verzichtet worden, wenn aus Aufbau und Wortlaut von Tabellenkopf und Vorspalte unmissverständlich hervorgeht,
	dass es sich um eine Aufgliederung handelt. Die teilweise Ausgliederung einer Summe ist durch das Wort "darunter"
	gekennzeichnet.

## Sheet: Vorbemerkungen
Inhalt
Vorbemerkungen
Die Vorbemerkungen liegen als pdf-Dokument vor, welches durch Doppelklick auf das nachstehende
Symbol geöffnet werden kann.
										100		100		100

## Sheet: Deutschland
Inhalt
Bevölkerung am 09.05.2011 nach Geburtsjahren und Staatsangehörigkeit
Ausgangsdaten der Bevölkerungsfortschreibung aus dem Zensus 2011
Deutschland
Geburtsjahr	Bevölkerung Insgesamt			Deutsche Bevölkerung			Nichtdeutsche Bevölkerung
	zusammen	männlich	weiblich	zusammen	männlich	weiblich	zusammen	männlich	weiblich	10 Jahres Cluster
2011	219371	112477	106894	209158	107251	101907	10213	5226	4987
2010	676240	346278	329962	650243	332961	317282	25997	13317	12680
2009	666895	342132	324763	641373	329092	312281	25522	13040	12482
2008	687340	352287	335053	660362	338424	321938	26978	13863	13115
2007	687854	353152	334702	660292	339036	321256	27562	14116	13446
2007 - 2011	2937700	1506326	1431374	2821428	1446764	1374664	116272	59562	56710
2006	675594	347117	328477	647617	332580	315037	27977	14537	13440
2005	685983	351854	334129	658162	337487	320675	27821	14367	13454
2004	704410	361270	343140	672295	344702	327593	32115	16568	15547
2003	704948	361490	343458	672213	344768	327445	32735	16722	16013
2002	718521	368791	349730	685275	351664	333611	33246	17127	16119
2002 - 2006	3489456	1790522	1698934	3335562	1711201	1624361	153894	79321	74573	00-09	8.01291
2001	736111	378208	357903	701793	360595	341198	34318	17613	16705
2000	769481	394499	374982	730853	374725	356128	38628	19774	18854
1999	771978	396383	375595	704511	362019	342492	67467	34364	33103
1998	789257	404505	384752	719153	368594	350559	70104	35911	34193
1997	814222	417136	397086	741478	379906	361572	72744	37230	35514
1997 - 2001	3881049	1990731	1890318	3597788	1845839	1751949	283261	144892	138369
1996	799961	410436	389525	728693	373964	354729	71268	36472	34796
1995	776010	398037	377973	706900	362542	344358	69110	35495	33615
1994	786977	403862	383115	715494	367001	348493	71483	36861	34622
1993	814291	417593	396698	743154	380655	362499	71137	36938	34199
1992	829428	424197	405231	759328	387875	371453	70100	36322	33778
1992 - 1996	4006667	2054125	1952542	3653569	1872037	1781532	353098	182088	171010	10-19	9.83383
1991	868920	444093	424827	794948	406298	388650	73972	37795	36177
1990	964918	492761	472157	882575	451395	431180	82343	41366	40977
1989	959922	489042	470880	871392	444577	426815	88530	44465	44065
1988	993950	506959	486991	898963	459611	439352	94987	47348	47639
1987	982396	501047	481349	883298	451757	431541	99098	49290	49808
1987 - 1991	4770106	2433902	2336204	4331176	2213638	2117538	438930	220264	218666
1986	973384	493938	479446	871210	443733	427477	102174	50205	51969
1985	946134	479537	466597	838835	427048	411787	107299	52489	54810
1984	949800	481211	468589	836643	426578	410065	113157	54633	58524
1983	960207	485455	474752	841105	428422	412683	119102	57033	62069
1982	987658	499039	488619	859009	437273	421736	128649	61766	66883
1982 - 1986	4817183	2439180	2378003	4246802	2163054	2083748	570381	276126	294255	20-29	11.9527
1981	985266	494909	490357	850925	430725	420200	134341	64184	70157
1980	988820	495663	493157	848882	428504	420378	139938	67159	72779
1979	945570	474245	471325	805675	407305	398370	139895	66940	72955
1978	935618	469416	466202	795313	401806	393507	140305	67610	72695
1977	929941	466998	462943	788158	398158	390000	141783	68840	72943
1977 - 1981	4785215	2401231	2383984	4088953	2066498	2022455	696262	334733	361529
1976	915103	458400	456703	771642	388509	383133	143461	69891	73570
1975	891391	447395	443996	747732	377149	370583	143659	70246	73413
1974	907014	453960	453054	761572	382962	378610	145442	70998	74444
1973	918395	459828	458567	775983	390728	385255	142412	69100	73312
1972	1001610	502832	498778	861060	434227	426833	140550	68605	71945
1972 - 1976	4633513	2322415	2311098	3917989	1973575	1944414	715524	348840	366684	30-39	11.7426
1971	1108480	558122	550358	971887	490871	481016	136593	67251	69342
1970	1152731	580360	572371	1017020	512940	504080	135711	67420	68291
1969	1243936	628836	615100	1113435	562884	550551	130501	65952	64549
1968	1306323	660694	645629	1181152	596928	584224	125171	63766	61405
1967	1346050	680674	665376	1230624	621446	609178	115426	59228	56198
1967 - 1971	6157520	3108686	3048834	5514118	2785069	2729049	643402	323617	319785
1966	1388484	703083	685401	1272437	642806	629631	116047	60277	55770
1965	1396334	708697	687637	1281832	648479	633353	114502	60218	54284
1964	1425431	722461	702970	1314619	663744	650875	110812	58717	52095
1963	1416045	717327	698718	1313296	662296	651000	102749	55031	47718
1962	1372916	693307	679609	1276613	642734	633879	96303	50573	45730
1962 - 1966	6999210	3544875	3454335	6458797	3260059	3198738	540413	284816	255597	40-49	16.4029
1961	1355357	682236	673121	1269690	637842	631848	85667	44394	41273
1960	1310862	659294	651568	1223417	614106	609311	87445	45188	42257
1959	1277182	642400	634782	1198004	601457	596547	79178	40943	38235
1958	1207301	606687	600614	1131526	567326	564200	75775	39361	36414
1957	1181641	592496	589145	1108688	554487	554201	72953	38009	34944
1957 - 1961	6332343	3183113	3149230	5931325	2975218	2956107	401018	207895	193123
1956	1150230	574895	575335	1074915	536049	538866	75315	38846	36469
1955	1115944	554441	561503	1043265	519288	523977	72679	35153	37526
1954	1095780	539839	555941	1026732	508354	518378	69048	31485	37563
1953	1061162	520422	540740	996457	492118	504339	64705	28304	36401
1952	1060247	519367	540880	992149	489879	502270	68098	29488	38610
1952 - 1956	5483363	2708964	2774399	5133518	2545688	2587830	349845	163276	186569	50-59	14.731
1951	1039288	508673	530615	975214	480044	495170	64074	28629	35445
1950	1038408	507671	530737	964994	474152	490842	73414	33519	39895
1949	1004431	492179	512252	932761	457841	474920	71670	34338	37332
1948	917393	450195	467198	846561	414689	431872	70832	35506	35326
1947	860391	419769	440622	791918	384280	407638	68473	35489	32984
1947 - 1951	4859911	2378487	2481424	4511448	2211006	2300442	348463	167481	180982
1946	749743	364453	385290	688203	331985	356218	61540	32468	29072
1945	656919	315277	341642	603252	287100	316152	53667	28177	25490
1944	874946	420585	454361	824812	393655	431157	50134	26930	23204
1943	884590	424783	459807	838633	399408	439225	45957	25375	20582
1942	853813	407950	445863	808685	382577	426108	45128	25373	19755
1942 - 1946	4020011	1933048	2086963	3763585	1794725	1968860	256426	138323	118103	60-69	11.0708
1941	1031624	487840	543784	990817	464642	526175	40807	23198	17609
1940	1077316	504651	572665	1034944	480611	554333	42372	24040	18332
1939	1050843	487820	563023	1013543	466376	547167	37300	21444	15856
1938	966325	445239	521086	932338	425832	506506	33987	19407	14580
1937	888805	404787	484018	859257	388154	471103	29548	16633	12915
1937 - 1941	5014913	2330337	2684576	4830899	2225615	2605284	184014	104722	79292
1936	844995	379123	465872	819792	364883	454909	25203	14240	10963
1935	798112	353349	444763	776939	341543	435396	21173	11806	9367
1934	721375	314736	406639	702152	303644	398508	19223	11092	8131
1933	563694	241201	322493	546764	231714	315050	16930	9487	7443
1932	542575	227162	315413	528752	219859	308893	13823	7303	6520
1932 - 1936	3470751	1515571	1955180	3374399	1461643	1912756	96352	53928	42424	70-79	10.5793
1931	531360	217090	314270	520165	211257	308908	11195	5833	5362
1930	535302	212697	322605	524847	207577	317270	10455	5120	5335
1929	495173	191701	303472	486819	187743	299076	8354	3958	4396
1928	461521	173985	287536	454338	170763	283575	7183	3222	3961
1927	403896	143081	260815	397776	140448	257328	6120	2633	3487
1927 - 1931	2427252	938554	1488698	2383945	917788	1466157	43307	20766	22541
1926	368012	119846	248166	362570	117647	244923	5442	2199	3243
1925	334603	100722	233881	330034	99013	231021	4569	1709	2860
1924	280413	76135	204278	276429	74717	201712	3984	1418	2566
1923	243831	63163	180668	240544	62049	178495	3287	1114	2173
1922	219172	55472	163700	216572	54601	161971	2600	871	1729
1922 - 1926	1446031	415338	1030693	1426149	408027	1018122	19882	7311	12571	80-89	4.82893
1921	193729	46192	147537	191593	45501	146092	2136	691	1445
1920	158293	36063	122230	156555	35480	121075	1738	583	1155
1919	98506	21521	76985	97327	21146	76181	1179	375	804
1918	49642	10338	39304	48872	10090	38782	770	248	522
1917	37055	7286	29769	36519	7127	29392	536	159	377
1917 - 1921	537225	121400	415825	530866	119344	411522	6359	2056	4303
1916	31124	5857	25267	30735	5737	24998	389	120	269
1915	30093	5232	24861	29703	5119	24584	390	113	277
1914	28052	4581	23471	27688	4484	23204	364	97	267
1913	19358	3037	16321	19124	2964	16160	234	73	161
1912	12799	1863	10936	12590	1805	10785	209	58	151
1912 - 1916	121426	20570	100856	119840	20109	99731	1586	461	1125	99-…	0.821158
1911 und früher	19152	2500	16652	18665	2339	16326	487	161	326
Insgesamt	80209997	39139875	41070122	73990821	36019236	37971585	6219176	3120639	3098537		99.9761

## Sheet: Schleswig-Holstein
Inhalt
Bevölkerung am 09.05.2011 nach Geburtsjahren und Staatsangehörigkeit
Ausgangsdaten der Bevölkerungsfortschreibung aus dem Zensus 2011
Schleswig-Holstein
Geburtsjahr	Bevölkerung Insgesamt			Deutsche Bevölkerung			Nichtdeutsche Bevölkerung
	zusammen	männlich	weiblich	zusammen	männlich	weiblich	zusammen	männlich	weiblich
2011	7075	3572	3503	6888	3483	3405	187	89	98
2010	22606	11515	11091	22060	11230	10830	546	285	261
2009	22374	11568	10806	21856	11294	10562	518	274	244
2008	23295	11818	11477	22780	11572	11208	515	246	269
2007	23711	12288	11423	23112	11958	11154	599	330	269
2007 - 2011	99061	50761	48300	96696	49537	47159	2365	1224	1141
2006	23573	12187	11386	23003	11902	11101	570	285	285
2005	23852	12201	11651	23290	11926	11364	562	275	287
2004	25117	12924	12193	24508	12612	11896	609	312	297
2003	25354	12985	12369	24696	12653	12043	658	332	326
2002	26108	13321	12787	25418	12943	12475	690	378	312
2002 - 2006	124004	63618	60386	120915	62036	58879	3089	1582	1507
2001	27054	13783	13271	26362	13428	12934	692	355	337
2000	28694	14620	14074	27920	14251	13669	774	369	405
1999	29300	15005	14295	28110	14366	13744	1190	639	551
1998	29779	15183	14596	28524	14559	13965	1255	624	631
1997	31066	16085	14981	29814	15423	14391	1252	662	590
1997 - 2001	145893	74676	71217	140730	72027	68703	5163	2649	2514
1996	30840	15808	15032	29626	15236	14390	1214	572	642
1995	29611	15203	14408	28444	14601	13843	1167	602	565
1994	29901	15428	14473	28643	14762	13881	1258	666	592
1993	30705	15765	14940	29502	15123	14379	1203	642	561
1992	30889	15779	15110	29727	15168	14559	1162	611	551
1992 - 1996	151946	77983	73963	145942	74890	71052	6004	3093	2911
1991	31429	16176	15253	30212	15551	14661	1217	625	592
1990	32143	16471	15672	30783	15824	14959	1360	647	713
1989	30732	15713	15019	29274	14975	14299	1458	738	720
1988	31455	16130	15325	29894	15338	14556	1561	792	769
1987	30422	15552	14870	28778	14737	14041	1644	815	829
1987 - 1991	156181	80042	76139	148941	76425	72516	7240	3617	3623
1986	29695	14878	14817	27858	14027	13831	1837	851	986
1985	28140	14056	14084	26297	13169	13128	1843	887	956
1984	28156	14118	14038	26165	13153	13012	1991	965	1026
1983	28497	14163	14334	26331	13174	13157	2166	989	1177
1982	29557	14546	15011	27271	13450	13821	2286	1096	1190
1982 - 1986	144045	71761	72284	133922	66973	66949	10123	4788	5335
1981	29769	14640	15129	27299	13491	13808	2470	1149	1321
1980	30180	14703	15477	27637	13551	14086	2543	1152	1391
1979	28939	14031	14908	26257	12830	13427	2682	1201	1481
1978	29279	14298	14981	26666	13134	13532	2613	1164	1449
1977	29436	14379	15057	26741	13155	13586	2695	1224	1471
1977 - 1981	147603	72051	75552	134600	66161	68439	13003	5890	7113
1976	29838	14474	15364	27114	13206	13908	2724	1268	1456
1975	29253	14292	14961	26433	12975	13458	2820	1317	1503
1974	30001	14738	15263	27288	13441	13847	2713	1297	1416
1973	31186	15241	15945	28349	13888	14461	2837	1353	1484
1972	34269	16754	17515	31616	15569	16047	2653	1185	1468
1972 - 1976	154547	75499	79048	140800	69079	71721	13747	6420	7327
1971	38924	19114	19810	36304	17883	18421	2620	1231	1389
1970	40920	20308	20612	38314	19057	19257	2606	1251	1355
1969	45742	22747	22995	43286	21562	21724	2456	1185	1271
1968	48904	24302	24602	46503	23130	23373	2401	1172	1229
1967	51014	25529	25485	48827	24425	24402	2187	1104	1083
1967 - 1971	225504	112000	113504	213234	106057	107177	12270	5943	6327
1966	51516	25718	25798	49297	24599	24698	2219	1119	1100
1965	50764	25265	25499	48499	24117	24382	2265	1148	1117
1964	51491	25856	25635	49414	24789	24625	2077	1067	1010
1963	49970	24941	25029	47957	23937	24020	2013	1004	1009
1962	47886	23927	23959	45954	22966	22988	1932	961	971
1962 - 1966	251627	125707	125920	241121	120408	120713	10506	5299	5207
1961	46783	23261	23522	45019	22418	22601	1764	843	921
1960	44561	22179	22382	42894	21327	21567	1667	852	815
1959	43458	21581	21877	41930	20855	21075	1528	726	802
1958	40827	20386	20441	39289	19606	19683	1538	780	758
1957	39828	19490	20338	38342	18765	19577	1486	725	761
1957 - 1961	215457	106897	108560	207474	102971	104503	7983	3926	4057
1956	37837	18726	19111	36311	17954	18357	1526	772	754
1955	36788	18141	18647	35334	17476	17858	1454	665	789
1954	36480	17813	18667	35111	17208	17903	1369	605	764
1953	35227	17406	17821	33927	16898	17029	1300	508	792
1952	35039	17107	17932	33707	16569	17138	1332	538	794
1952 - 1956	181371	89193	92178	174390	86105	88285	6981	3088	3893
1951	35276	17401	17875	33970	16847	17123	1306	554	752
1950	35679	17451	18228	34178	16829	17349	1501	622	879
1949	35628	17544	18084	34224	16945	17279	1404	599	805
1948	35032	17150	17882	33571	16533	17038	1461	617	844
1947	32804	16053	16751	31381	15404	15977	1423	649	774
1947 - 1951	174419	85599	88820	167324	82558	84766	7095	3041	4054
1946	30829	15019	15810	29611	14464	15147	1218	555	663
1945	25465	12111	13354	24333	11588	12745	1132	523	609
1944	33812	16379	17433	32757	15888	16869	1055	491	564
1943	34944	17006	17938	34000	16530	17470	944	476	468
1942	33615	16278	17337	32624	15768	16856	991	510	481
1942 - 1946	158665	76793	81872	153325	74238	79087	5340	2555	2785
1941	40421	19574	20847	39557	19130	20427	864	444	420
1940	40536	19620	20916	39701	19181	20520	835	439	396
1939	39896	18994	20902	39176	18605	20571	720	389	331
1938	37053	17594	19459	36348	17200	19148	705	394	311
1937	33488	15815	17673	32918	15493	17425	570	322	248
1937 - 1941	191394	91597	99797	187700	89609	98091	3694	1988	1706
1936	31224	14454	16770	30776	14207	16569	448	247	201
1935	29099	13141	15958	28667	12911	15756	432	230	202
1934	25725	11605	14120	25350	11400	13950	375	205	170
1933	18831	8247	10584	18495	8060	10435	336	187	149
1932	17630	7437	10193	17360	7294	10066	270	143	127
1932 - 1936	122509	54884	67625	120648	53872	66776	1861	1012	849
1931	17375	7119	10256	17150	7003	10147	225	116	109
1930	17198	6871	10327	17015	6804	10211	183	67	116
1929	16181	6350	9831	16000	6259	9741	181	91	90
1928	15509	5971	9538	15348	5913	9435	161	58	103
1927	13489	4774	8715	13359	4729	8630	130	45	85
1927 - 1931	79752	31085	48667	78872	30708	48164	880	377	503
1926	12264	3996	8268	12129	3937	8192	135	59	76
1925	11725	3589	8136	11603	3544	8059	122	45	77
1924	9820	2794	7026	9731	2763	6968	89	31	58
1923	8798	2410	6388	8695	2381	6314	103	29	74
1922	7841	2000	5841	7776	1981	5795	65	19	46
1922 - 1926	50448	14789	35659	49934	14606	35328	514	183	331
1921	7162	1778	5384	7084	1755	5329	78	23	55
1920	5970	1388	4582	5925	1373	4552	45	15	30
1919	3626	802	2824	3588	789	2799	38	13	25
1918	1903	392	1511	1878	383	1495	25	9	16
1917	1468	306	1162	1455	301	1154	13	5	8
1917 - 1921	20129	4666	15463	19930	4601	15329	199	65	134
1916	1218	238	980	1210	236	974	8	2	6
1915	1213	218	995	1198	214	984	15	4	11
1914	1075	162	913	1065	161	904	10	1	9
1913	771	141	630	760	138	622	11	3	8
1912	536	68	468	527	66	461	9	2	7
1912 - 1916	4813	827	3986	4760	815	3945	53	12	41
1911 und früher	751	100	651	742	96	646	9	4	5
Insgesamt	2800119	1360528	1439591	2682000	1303772	1378228	118119	56756	61363

## Sheet: Hamburg
Inhalt
Bevölkerung am 09.05.2011 nach Geburtsjahren und Staatsangehörigkeit
Ausgangsdaten der Bevölkerungsfortschreibung aus dem Zensus 2011
Hamburg
Geburtsjahr	Bevölkerung Insgesamt			Deutsche Bevölkerung			Nichtdeutsche Bevölkerung
	zusammen	männlich	weiblich	zusammen	männlich	weiblich	zusammen	männlich	weiblich
2011	5526	2822	2704	5051	2573	2478	475	249	226
2010	16638	8584	8054	15563	8006	7557	1075	578	497
2009	16050	8347	7703	15035	7834	7201	1015	513	502
2008	15968	8194	7774	14882	7655	7227	1086	539	547
2007	15737	8154	7583	14625	7572	7053	1112	582	530
2007 - 2011	69919	36101	33818	65156	33640	31516	4763	2461	2302
2006	15087	7832	7255	14005	7245	6760	1082	587	495
2005	15055	7715	7340	13926	7130	6796	1129	585	544
2004	14760	7601	7159	13567	6988	6579	1193	613	580
2003	14390	7398	6992	13228	6827	6401	1162	571	591
2002	14103	7219	6884	12967	6657	6310	1136	562	574
2002 - 2006	73395	37765	35630	67693	34847	32846	5702	2918	2784
2001	14343	7347	6996	13130	6747	6383	1213	600	613
2000	14750	7654	7096	13428	6973	6455	1322	681	641
1999	14357	7426	6931	12401	6402	5999	1956	1024	932
1998	14494	7406	7088	12410	6382	6028	2084	1024	1060
1997	14851	7647	7204	12743	6575	6168	2108	1072	1036
1997 - 2001	72795	37480	35315	64112	33079	31033	8683	4401	4282
1996	14737	7616	7121	12573	6510	6063	2164	1106	1058
1995	14128	7339	6789	12039	6256	5783	2089	1083	1006
1994	14810	7653	7157	12556	6418	6138	2254	1235	1019
1993	14875	7524	7351	12707	6370	6337	2168	1154	1014
1992	15299	7687	7612	13207	6620	6587	2092	1067	1025
1992 - 1996	73849	37819	36030	63082	32174	30908	10767	5645	5122
1991	16734	8265	8469	14569	7187	7382	2165	1078	1087
1990	19641	9509	10132	17186	8361	8825	2455	1148	1307
1989	20619	9806	10813	17977	8524	9453	2642	1282	1360
1988	22940	10958	11982	19850	9426	10424	3090	1532	1558
1987	23647	11287	12360	20358	9717	10641	3289	1570	1719
1987 - 1991	103581	49825	53756	89940	43215	46725	13641	6610	7031
1986	24435	11658	12777	20835	9902	10933	3600	1756	1844
1985	25018	11677	13341	21160	9795	11365	3858	1882	1976
1984	26035	12445	13590	21922	10421	11501	4113	2024	2089
1983	27139	12866	14273	22755	10718	12037	4384	2148	2236
1982	28533	13655	14878	23768	11244	12524	4765	2411	2354
1982 - 1986	131160	62301	68859	110440	52080	58360	20720	10221	10499
1981	29185	13940	15245	24052	11372	12680	5133	2568	2565
1980	28961	14065	14896	23753	11579	12174	5208	2486	2722
1979	27474	13588	13886	22265	11065	11200	5209	2523	2686
1978	26647	13400	13247	21259	10654	10605	5388	2746	2642
1977	26166	13293	12873	20937	10569	10368	5229	2724	2505
1977 - 1981	138433	68286	70147	112266	55239	57027	26167	13047	13120
1976	25789	12935	12854	20368	10163	10205	5421	2772	2649
1975	24324	12370	11954	18892	9564	9328	5432	2806	2626
1974	23993	12289	11704	18605	9518	9087	5388	2771	2617
1973	23257	11587	11670	18068	8981	9087	5189	2606	2583
1972	24290	12362	11928	19116	9697	9419	5174	2665	2509
1972 - 1976	121653	61543	60110	95049	47923	47126	26604	13620	12984
1971	25826	13234	12592	20899	10683	10216	4927	2551	2376
1970	26149	13368	12781	21109	10722	10387	5040	2646	2394
1969	27486	14172	13314	22933	11800	11133	4553	2372	2181
1968	29261	15082	14179	24763	12696	12067	4498	2386	2112
1967	29663	15253	14410	25437	12956	12481	4226	2297	1929
1967 - 1971	138385	71109	67276	115141	58857	56284	23244	12252	10992
1966	29846	15223	14623	25628	12952	12676	4218	2271	1947
1965	28948	14796	14152	24757	12500	12257	4191	2296	1895
1964	29336	15017	14319	25223	12740	12483	4113	2277	1836
1963	28153	14274	13879	24457	12219	12238	3696	2055	1641
1962	26265	13162	13103	22800	11264	11536	3465	1898	1567
1962 - 1966	142548	72472	70076	122865	61675	61190	19683	10797	8886
1961	25255	12647	12608	22268	11056	11212	2987	1591	1396
1960	24609	12440	12169	21474	10718	10756	3135	1722	1413
1959	23446	11786	11660	20661	10252	10409	2785	1534	1251
1958	22292	11101	11191	19628	9701	9927	2664	1400	1264
1957	21354	10604	10750	18805	9230	9575	2549	1374	1175
1957 - 1961	116956	58578	58378	102836	50957	51879	14120	7621	6499
1956	20427	10051	10376	17822	8649	9173	2605	1402	1203
1955	19475	9637	9838	17096	8413	8683	2379	1224	1155
1954	19020	9263	9757	16654	8116	8538	2366	1147	1219
1953	18125	8778	9347	15862	7687	8175	2263	1091	1172
1952	18444	8924	9520	16176	7890	8286	2268	1034	1234
1952 - 1956	95491	46653	48838	83610	40755	42855	11881	5898	5983
1951	18221	8722	9499	16116	7765	8351	2105	957	1148
1950	18799	8964	9835	16390	7816	8574	2409	1148	1261
1949	18824	9077	9747	16465	7908	8557	2359	1169	1190
1948	18292	8890	9402	15963	7695	8268	2329	1195	1134
1947	17487	8562	8925	15287	7419	7868	2200	1143	1057
1947 - 1951	91623	44215	47408	80221	38603	41618	11402	5612	5790
1946	16346	7965	8381	14357	6939	7418	1989	1026	963
1945	14437	6894	7543	12628	5956	6672	1809	938	871
1944	18196	8705	9491	16637	7855	8782	1559	850	709
1943	18290	8801	9489	16845	8020	8825	1445	781	664
1942	17710	8489	9221	16314	7711	8603	1396	778	618
1942 - 1946	84979	40854	44125	76781	36481	40300	8198	4373	3825
1941	20198	9688	10510	18915	8968	9947	1283	720	563
1940	20438	9484	10954	19125	8780	10345	1313	704	609
1939	19631	8918	10713	18454	8263	10191	1177	655	522
1938	18402	8328	10074	17245	7670	9575	1157	658	499
1937	17227	7916	9311	16278	7339	8939	949	577	372
1937 - 1941	95896	44334	51562	90017	41020	48997	5879	3314	2565
1936	16321	7232	9089	15470	6742	8728	851	490	361
1935	15710	6766	8944	15070	6426	8644	640	340	300
1934	13423	5597	7826	12784	5243	7541	639	354	285
1933	10143	4222	5921	9577	3904	5673	566	318	248
1932	9511	3834	5677	9033	3577	5456	478	257	221
1932 - 1936	65108	27651	37457	61934	25892	36042	3174	1759	1415
1931	9577	3703	5874	9221	3515	5706	356	188	168
1930	9800	3708	6092	9420	3534	5886	380	174	206
1929	9254	3469	5785	8922	3316	5606	332	153	179
1928	8959	3245	5714	8698	3124	5574	261	121	140
1927	7822	2641	5181	7588	2539	5049	234	102	132
1927 - 1931	45412	16766	28646	43849	16028	27821	1563	738	825
1926	7262	2303	4959	7044	2212	4832	218	91	127
1925	6826	2025	4801	6652	1950	4702	174	75	99
1924	5849	1537	4312	5718	1487	4231	131	50	81
1923	5118	1359	3759	4986	1311	3675	132	48	84
1922	4645	1255	3390	4545	1220	3325	100	35	65
1922 - 1926	29700	8479	21221	28945	8180	20765	755	299	456
1921	4263	1004	3259	4188	984	3204	75	20	55
1920	3623	825	2798	3536	800	2736	87	25	62
1919	2339	531	1808	2280	511	1769	59	20	39
1918	1189	283	906	1145	268	877	44	15	29
1917	883	171	712	849	160	689	34	11	23
1917 - 1921	12297	2814	9483	11998	2723	9275	299	91	208
1916	772	117	655	750	109	641	22	8	14
1915	761	137	624	732	125	607	29	12	17
1914	677	123	554	647	116	531	30	7	23
1913	462	67	395	446	58	388	16	9	7
1912	323	45	278	308	40	268	15	5	10
1912 - 1916	2995	489	2506	2883	448	2435	112	41	71
1911 und früher	521	80	441	481	65	416	40	15	25
Insgesamt	1706696	825614	881082	1489299	713881	775418	217397	111733	105664

## Sheet: Niedersachsen
Inhalt
Bevölkerung am 09.05.2011 nach Geburtsjahren und Staatsangehörigkeit
Ausgangsdaten der Bevölkerungsfortschreibung aus dem Zensus 2011
Niedersachsen
Geburtsjahr	Bevölkerung Insgesamt			Deutsche Bevölkerung			Nichtdeutsche Bevölkerung
	zusammen	männlich	weiblich	zusammen	männlich	weiblich	zusammen	männlich	weiblich
2011	20330	10359	9971	19624	9999	9625	706	360	346
2010	63180	32480	30700	61163	31404	29759	2017	1076	941
2009	62815	32363	30452	60801	31343	29458	2014	1020	994
2008	65644	33633	32011	63440	32500	30940	2204	1133	1071
2007	66340	34188	32152	64101	33070	31031	2239	1118	1121
2007 - 2011	278309	143023	135286	269129	138316	130813	9180	4707	4473
2006	66061	34035	32026	63741	32832	30909	2320	1203	1117
2005	67904	34812	33092	65575	33639	31936	2329	1173	1156
2004	71140	36316	34824	68513	34946	33567	2627	1370	1257
2003	71597	36562	35035	68874	35207	33667	2723	1355	1368
2002	74501	38221	36280	71752	36827	34925	2749	1394	1355
2002 - 2006	351203	179946	171257	338455	173451	165004	12748	6495	6253
2001	77466	39597	37869	74605	38116	36489	2861	1481	1380
2000	81565	41940	39625	78473	40366	38107	3092	1574	1518
1999	82413	42311	40102	77634	39921	37713	4779	2390	2389
1998	85374	43697	41677	80225	41105	39120	5149	2592	2557
1997	88933	45372	43561	83766	42740	41026	5167	2632	2535
1997 - 2001	415751	212917	202834	394703	202248	192455	21048	10669	10379
1996	87184	44834	42350	81780	42033	39747	5404	2801	2603
1995	85011	43452	41559	80018	40893	39125	4993	2559	2434
1994	86678	44321	42357	81350	41665	39685	5328	2656	2672
1993	89520	45924	43596	84247	43203	41044	5273	2721	2552
1992	89181	45524	43657	84138	42882	41256	5043	2642	2401
1992 - 1996	437574	224055	213519	411533	210676	200857	26041	13379	12662
1991	89453	46045	43408	84200	43276	40924	5253	2769	2484
1990	91556	47396	44160	85919	44456	41463	5637	2940	2697
1989	88366	45667	42699	82448	42604	39844	5918	3063	2855
1988	90426	46665	43761	84030	43358	40672	6396	3307	3089
1987	88158	45402	42756	81551	41916	39635	6607	3486	3121
1987 - 1991	447959	231175	216784	418148	215610	202538	29811	15565	14246
1986	86195	44328	41867	79456	40836	38620	6739	3492	3247
1985	82613	41776	40837	75400	38084	37316	7213	3692	3521
1984	82093	41910	40183	74453	38153	36300	7640	3757	3883
1983	83148	42042	41106	75269	38236	37033	7879	3806	4073
1982	85404	42846	42558	77017	38701	38316	8387	4145	4242
1982 - 1986	419453	212902	206551	381595	194010	187585	37858	18892	18966
1981	85767	42843	42924	77035	38515	38520	8732	4328	4404
1980	86456	42854	43602	77196	38389	38807	9260	4465	4795
1979	83442	41484	41958	73951	36840	37111	9491	4644	4847
1978	83307	41460	41847	73892	36852	37040	9415	4608	4807
1977	83248	41442	41806	73913	36894	37019	9335	4548	4787
1977 - 1981	422220	210083	212137	375987	187490	188497	46233	22593	23640
1976	84383	41829	42554	74715	37217	37498	9668	4612	5056
1975	82871	41412	41459	73179	36582	36597	9692	4830	4862
1974	86049	42551	43498	76186	37642	38544	9863	4909	4954
1973	88413	43742	44671	78795	39093	39702	9618	4649	4969
1972	97337	48498	48839	87963	43799	44164	9374	4699	4675
1972 - 1976	439053	218032	221021	390838	194333	196505	48215	23699	24516
1971	107517	53331	54186	98331	48711	49620	9186	4620	4566
1970	113682	56650	57032	104200	51908	52292	9482	4742	4740
1969	123888	62123	61765	114885	57485	57400	9003	4638	4365
1968	130664	65901	64763	121878	61301	60577	8786	4600	4186
1967	135253	67910	67343	127170	63677	63493	8083	4233	3850
1967 - 1971	611004	305915	305089	566464	283082	283382	44540	22833	21707
1966	138349	69849	68500	130468	65748	64720	7881	4101	3780
1965	137363	69650	67713	129512	65392	64120	7851	4258	3593
1964	138434	69797	68637	130851	65687	65164	7583	4110	3473
1963	136801	69159	67642	129701	65305	64396	7100	3854	3246
1962	132486	66618	65868	125749	63004	62745	6737	3614	3123
1962 - 1966	683433	345073	338360	646281	325136	321145	37152	19937	17215
1961	131053	66072	64981	124958	62789	62169	6095	3283	2812
1960	125736	63264	62472	119371	59894	59477	6365	3370	2995
1959	122485	61669	60816	116882	58711	58171	5603	2958	2645
1958	115270	58060	57210	109843	55216	54627	5427	2844	2583
1957	113410	56765	56645	108223	54008	54215	5187	2757	2430
1957 - 1961	607954	305830	302124	579277	290618	288659	28677	15212	13465
1956	108957	54666	54291	103897	51975	51922	5060	2691	2369
1955	105143	52624	52519	100090	50052	50038	5053	2572	2481
1954	103076	50903	52173	98336	48684	49652	4740	2219	2521
1953	99633	49174	50459	95319	47203	48116	4314	1971	2343
1952	100571	49768	50803	95996	47732	48264	4575	2036	2539
1952 - 1956	517380	257135	260245	493638	245646	247992	23742	11489	12253
1951	99497	49355	50142	95212	47297	47915	4285	2058	2227
1950	100020	49796	50224	95253	47667	47586	4767	2129	2638
1949	99323	49481	49842	94642	47185	47457	4681	2296	2385
1948	91882	45758	46124	87234	43434	43800	4648	2324	2324
1947	84154	41467	42687	79778	39224	40554	4376	2243	2133
1947 - 1951	474876	235857	239019	452119	224807	227312	22757	11050	11707
1946	78817	38608	40209	74741	36518	38223	4076	2090	1986
1945	62166	30453	31713	58526	28536	29990	3640	1917	1723
1944	83286	40173	43113	79909	38409	41500	3377	1764	1613
1943	85810	41916	43894	82752	40242	42510	3058	1674	1384
1942	83328	40556	42772	80366	38875	41491	2962	1681	1281
1942 - 1946	393407	191706	201701	376294	182580	193714	17113	9126	7987
1941	101026	48555	52471	98276	47009	51267	2750	1546	1204
1940	104660	49858	54802	101996	48407	53589	2664	1451	1213
1939	102379	48302	54077	99794	46816	52978	2585	1486	1099
1938	96608	45241	51367	94213	43866	50347	2395	1375	1020
1937	88004	40947	47057	85901	39788	46113	2103	1159	944
1937 - 1941	492677	232903	259774	480180	225886	254294	12497	7017	5480
1936	82681	37676	45005	80982	36717	44265	1699	959	740
1935	77570	34915	42655	76092	34133	41959	1478	782	696
1934	69733	30764	38969	68447	30031	38416	1286	733	553
1933	53394	22816	30578	52358	22226	30132	1036	590	446
1932	51769	21506	30263	50837	21005	29832	932	501	431
1932 - 1936	335147	147677	187470	328716	144112	184604	6431	3565	2866
1931	51393	21088	30305	50635	20698	29937	758	390	368
1930	51666	20510	31156	50948	20174	30774	718	336	382
1929	47667	18540	29127	47094	18277	28817	573	263	310
1928	45243	17180	28063	44724	16949	27775	519	231	288
1927	40573	14697	25876	40135	14508	25627	438	189	249
1927 - 1931	236542	92015	144527	233536	90606	142930	3006	1409	1597
1926	36360	12181	24179	35969	12037	23932	391	144	247
1925	34001	10407	23594	33648	10283	23365	353	124	229
1924	28320	7908	20412	28006	7794	20212	314	114	200
1923	24552	6545	18007	24296	6454	17842	256	91	165
1922	22203	5587	16616	22025	5525	16500	178	62	116
1922 - 1926	145436	42628	102808	143944	42093	101851	1492	535	957
1921	19441	4778	14663	19281	4732	14549	160	46	114
1920	15982	3815	12167	15849	3773	12076	133	42	91
1919	9982	2158	7824	9886	2129	7757	96	29	67
1918	5061	1083	3978	5006	1071	3935	55	12	43
1917	3789	761	3028	3745	748	2997	44	13	31
1917 - 1921	54255	12595	41660	53767	12453	41314	488	142	346
1916	3232	599	2633	3199	587	2612	33	12	21
1915	3113	520	2593	3093	514	2579	20	6	14
1914	2893	533	2360	2874	530	2344	19	3	16
1913	1963	294	1669	1946	288	1658	17	6	11
1912	1226	158	1068	1216	156	1060	10	2	8
1912 - 1916	12427	2104	10323	12328	2075	10253	99	29	70
1911 und früher	1932	260	1672	1898	251	1647	34	9	25
Insgesamt	7777992	3803831	3974161	7348830	3585479	3763351	429162	218352	210810

## Sheet: Bremen
Inhalt
Bevölkerung am 09.05.2011 nach Geburtsjahren und Staatsangehörigkeit
Ausgangsdaten der Bevölkerungsfortschreibung aus dem Zensus 2011
Bremen
Geburtsjahr	Bevölkerung Insgesamt			Deutsche Bevölkerung			Nichtdeutsche Bevölkerung
	zusammen	männlich	weiblich	zusammen	männlich	weiblich	zusammen	männlich	weiblich
2011	1765	938	827	1624	869	755	141	69	72
2010	5532	2851	2681	5091	2607	2484	441	244	197
2009	5399	2786	2613	5030	2601	2429	369	185	184
2008	5418	2730	2688	5030	2533	2497	388	197	191
2007	5518	2808	2710	5114	2589	2525	404	219	185
2007 - 2011	23632	12113	11519	21889	11199	10690	1743	914	829
2006	5337	2794	2543	4981	2604	2377	356	190	166
2005	5211	2754	2457	4865	2576	2289	346	178	168
2004	5160	2684	2476	4744	2463	2281	416	221	195
2003	5215	2655	2560	4748	2413	2335	467	242	225
2002	5194	2694	2500	4763	2477	2286	431	217	214
2002 - 2006	26117	13581	12536	24101	12533	11568	2016	1048	968
2001	5454	2792	2662	4981	2548	2433	473	244	229
2000	5685	2936	2749	5195	2688	2507	490	248	242
1999	5699	2861	2838	4799	2407	2392	900	454	446
1998	5833	3013	2820	5007	2598	2409	826	415	411
1997	6024	3136	2888	5100	2674	2426	924	462	462
1997 - 2001	28695	14738	13957	25082	12915	12167	3613	1823	1790
1996	5997	3140	2857	5077	2662	2415	920	478	442
1995	5926	2996	2930	5037	2533	2504	889	463	426
1994	5890	3029	2861	5004	2564	2440	886	465	421
1993	6143	3147	2996	5239	2671	2568	904	476	428
1992	6574	3387	3187	5653	2886	2767	921	501	420
1992 - 1996	30530	15699	14831	26010	13316	12694	4520	2383	2137
1991	7379	3705	3674	6412	3189	3223	967	516	451
1990	8377	4160	4217	7324	3631	3693	1053	529	524
1989	8916	4358	4558	7763	3758	4005	1153	600	553
1988	9602	4705	4897	8378	4071	4307	1224	634	590
1987	9338	4608	4730	8095	3970	4125	1243	638	605
1987 - 1991	43612	21536	22076	37972	18619	19353	5640	2917	2723
1986	9425	4797	4628	8087	4081	4006	1338	716	622
1985	9037	4597	4440	7654	3882	3772	1383	715	668
1984	9028	4504	4524	7448	3738	3710	1580	766	814
1983	9293	4622	4671	7741	3832	3909	1552	790	762
1982	9365	4729	4636	7617	3833	3784	1748	896	852
1982 - 1986	46148	23249	22899	38547	19366	19181	7601	3883	3718
1981	9091	4702	4389	7401	3844	3557	1690	858	832
1980	8747	4515	4232	7115	3670	3445	1632	845	787
1979	8138	4200	3938	6450	3373	3077	1688	827	861
1978	7978	4119	3859	6354	3284	3070	1624	835	789
1977	7857	3954	3903	6192	3105	3087	1665	849	816
1977 - 1981	41811	21490	20321	33512	17276	16236	8299	4214	4085
1976	7774	3986	3788	6120	3165	2955	1654	821	833
1975	7602	3877	3725	5893	3030	2863	1709	847	862
1974	7484	3864	3620	5902	3032	2870	1582	832	750
1973	7626	3895	3731	6049	3087	2962	1577	808	769
1972	8077	4090	3987	6503	3296	3207	1574	794	780
1972 - 1976	38563	19712	18851	30467	15610	14857	8096	4102	3994
1971	8636	4389	4247	7194	3700	3494	1442	689	753
1970	8900	4589	4311	7427	3838	3589	1473	751	722
1969	9611	4941	4670	8177	4227	3950	1434	714	720
1968	10302	5251	5051	8934	4550	4384	1368	701	667
1967	10378	5340	5038	9187	4690	4497	1191	650	541
1967 - 1971	47827	24510	23317	40919	21005	19914	6908	3505	3403
1966	10828	5647	5181	9556	4950	4606	1272	697	575
1965	10745	5516	5229	9442	4799	4643	1303	717	586
1964	10678	5510	5168	9472	4845	4627	1206	665	541
1963	10473	5253	5220	9326	4625	4701	1147	628	519
1962	10317	5156	5161	9231	4589	4642	1086	567	519
1962 - 1966	53041	27082	25959	47027	23808	23219	6014	3274	2740
1961	9896	5001	4895	9023	4538	4485	873	463	410
1960	9681	4846	4835	8800	4377	4423	881	469	412
1959	9490	4669	4821	8645	4226	4419	845	443	402
1958	9145	4501	4644	8332	4086	4246	813	415	398
1957	9097	4488	4609	8348	4086	4262	749	402	347
1957 - 1961	47309	23505	23804	43148	21313	21835	4161	2192	1969
1956	8714	4257	4457	7870	3831	4039	844	426	418
1955	8509	4126	4383	7737	3765	3972	772	361	411
1954	8258	4016	4242	7569	3696	3873	689	320	369
1953	7968	3846	4122	7256	3552	3704	712	294	418
1952	8058	3840	4218	7332	3539	3793	726	301	425
1952 - 1956	41507	20085	21422	37764	18383	19381	3743	1702	2041
1951	8062	3903	4159	7401	3617	3784	661	286	375
1950	7999	3880	4119	7249	3550	3699	750	330	420
1949	8163	3961	4202	7420	3610	3810	743	351	392
1948	7590	3743	3847	6851	3380	3471	739	363	376
1947	7295	3477	3818	6549	3101	3448	746	376	370
1947 - 1951	39109	18964	20145	35470	17258	18212	3639	1706	1933
1946	7173	3472	3701	6460	3113	3347	713	359	354
1945	5795	2786	3009	5183	2476	2707	612	310	302
1944	7209	3497	3712	6665	3216	3449	544	281	263
1943	7491	3687	3804	6980	3392	3588	511	295	216
1942	7378	3487	3891	6862	3194	3668	516	293	223
1942 - 1946	35046	16929	18117	32150	15391	16759	2896	1538	1358
1941	8343	3938	4405	7888	3686	4202	455	252	203
1940	8668	4155	4513	8183	3873	4310	485	282	203
1939	8296	3802	4494	7894	3586	4308	402	216	186
1938	7992	3637	4355	7608	3412	4196	384	225	159
1937	7409	3293	4116	7139	3150	3989	270	143	127
1937 - 1941	40708	18825	21883	38712	17707	21005	1996	1118	878
1936	7123	3161	3962	6837	3008	3829	286	153	133
1935	6508	2754	3754	6292	2644	3648	216	110	106
1934	5856	2429	3427	5634	2317	3317	222	112	110
1933	4391	1811	2580	4198	1717	2481	193	94	99
1932	4290	1630	2660	4133	1554	2579	157	76	81
1932 - 1936	28168	11785	16383	27094	11240	15854	1074	545	529
1931	4154	1577	2577	4023	1520	2503	131	57	74
1930	4232	1585	2647	4124	1545	2579	108	40	68
1929	4051	1519	2532	3942	1473	2469	109	46	63
1928	3875	1394	2481	3778	1356	2422	97	38	59
1927	3418	1158	2260	3337	1132	2205	81	26	55
1927 - 1931	19730	7233	12497	19204	7026	12178	526	207	319
1926	3150	985	2165	3083	961	2122	67	24	43
1925	2816	823	1993	2753	801	1952	63	22	41
1924	2398	649	1749	2352	630	1722	46	19	27
1923	2233	557	1676	2178	539	1639	55	18	37
1922	1973	532	1441	1925	514	1411	48	18	30
1922 - 1926	12570	3546	9024	12291	3445	8846	279	101	178
1921	1885	449	1436	1850	438	1412	35	11	24
1920	1489	346	1143	1460	335	1125	29	11	18
1919	1023	240	783	1009	239	770	14	1	13
1918	530	120	410	517	115	402	13	5	8
1917	359	74	285	351	70	281	8	4	4
1917 - 1921	5286	1229	4057	5187	1197	3990	99	32	67
1916	278	50	228	273	48	225	5	2	3
1915	292	54	238	285	54	231	7	.	7
1914	291	46	245	281	43	238	10	3	7
1913	212	41	171	203	38	165	9	3	6
1912	137	22	115	129	19	110	8	3	5
1912 - 1916	1210	213	997	1171	202	969	39	11	28
1911 und früher	244	34	210	231	32	199	13	2	11
Insgesamt	650863	316058	334805	577948	278841	299107	72915	37217	35698

## Sheet: Nordrhein-Westfalen
Inhalt
Bevölkerung am 09.05.2011 nach Geburtsjahren und Staatsangehörigkeit
Ausgangsdaten der Bevölkerungsfortschreibung aus dem Zensus 2011
Nordrhein-Westfalen
Geburtsjahr	Bevölkerung Insgesamt			Deutsche Bevölkerung			Nichtdeutsche Bevölkerung
	zusammen	männlich	weiblich	zusammen	männlich	weiblich	zusammen	männlich	weiblich
2011	47563	24477	23086	44741	23020	21721	2822	1457	1365
2010	146258	75065	71193	139219	71447	67772	7039	3618	3421
2009	144687	74135	70552	137864	70614	67250	6823	3521	3302
2008	150165	77163	73002	143009	73440	69569	7156	3723	3433
2007	150586	77283	73303	143407	73566	69841	7179	3717	3462
2007 - 2011	639259	328123	311136	608240	312087	296153	31019	16036	14983
2006	149701	76823	72878	142365	72974	69391	7336	3849	3487
2005	152543	78545	73998	145322	74797	70525	7221	3748	3473
2004	157179	80655	76524	148812	76260	72552	8367	4395	3972
2003	158775	81652	77123	150008	77068	72940	8767	4584	4183
2002	162843	83612	79231	154013	79056	74957	8830	4556	4274
2002 - 2006	781041	401287	379754	740520	380155	360365	40521	21132	19389
2001	167399	86017	81382	158290	81284	77006	9109	4733	4376
2000	175347	90003	85344	165243	84837	80406	10104	5166	4938
1999	176641	90394	86247	157008	80433	76575	19633	9961	9672
1998	182614	93819	88795	162363	83357	79006	20251	10462	9789
1997	190568	97744	92824	169307	86800	82507	21261	10944	10317
1997 - 2001	892569	457977	434592	812211	416711	395500	80358	41266	39092
1996	188841	96724	92117	168411	86244	82167	20430	10480	9950
1995	184532	94481	90051	164868	84378	80490	19664	10103	9561
1994	189497	97127	92370	169541	86790	82751	19956	10337	9619
1993	196745	100562	96183	176794	90210	86584	19951	10352	9599
1992	199410	101987	97423	179805	91881	87924	19605	10106	9499
1992 - 1996	959025	490881	468144	859419	439503	419916	99606	51378	48228
1991	204407	104059	100348	184408	93868	90540	19999	10191	9808
1990	211552	107700	103852	190049	96891	93158	21503	10809	10694
1989	206204	104328	101876	183411	93024	90387	22793	11304	11489
1988	212665	107679	104986	188120	95578	92542	24545	12101	12444
1987	209477	106066	103411	184029	93472	90557	25448	12594	12854
1987 - 1991	1044305	529832	514473	930017	472833	457184	114288	56999	57289
1986	207724	104431	103293	182113	91991	90122	25611	12440	13171
1985	199911	100122	99789	173430	87277	86153	26481	12845	13636
1984	200595	100553	100042	172718	87085	85633	27877	13468	14409
1983	202592	101290	101302	173074	87350	85724	29518	13940	15578
1982	208835	104529	104306	176602	89027	87575	32233	15502	16731
1982 - 1986	1019657	510925	508732	877937	442730	435207	141720	68195	73525
1981	208139	103359	104780	174549	87229	87320	33590	16130	17460
1980	208643	103431	105212	173012	86234	86778	35631	17197	18434
1979	198862	98217	100645	163458	81160	82298	35404	17057	18347
1978	197383	97477	99906	161760	80338	81422	35623	17139	18484
1977	198425	98677	99748	162396	80965	81431	36029	17712	18317
1977 - 1981	1011452	501161	510291	835175	415926	419249	176277	85235	91042
1976	199952	98926	101026	163125	80863	82262	36827	18063	18764
1975	195171	96634	98537	158353	78548	79805	36818	18086	18732
1974	198692	97969	100723	161236	79883	81353	37456	18086	19370
1973	202125	100147	101978	164933	82145	82788	37192	18002	19190
1972	219921	109296	110625	183658	91792	91866	36263	17504	18759
1972 - 1976	1015861	502972	512889	831305	413231	418074	184556	89741	94815
1971	241932	120316	121616	206406	102936	103470	35526	17380	18146
1970	253785	126849	126936	218793	109611	109182	34992	17238	17754
1969	279402	140258	139144	245807	123262	122545	33595	16996	16599
1968	293095	147205	145890	261579	131102	130477	31516	16103	15413
1967	301513	151847	149666	272499	137055	135444	29014	14792	14222
1967 - 1971	1369727	686475	683252	1205084	603966	601118	164643	82509	82134
1966	309883	156406	153477	280605	141234	139371	29278	15172	14106
1965	309178	156238	152940	279927	140876	139051	29251	15362	13889
1964	314016	158845	155171	285851	143954	141897	28165	14891	13274
1963	308348	155796	152552	282699	142118	140581	25649	13678	11971
1962	296297	149239	147058	272342	136809	135533	23955	12430	11525
1962 - 1966	1537722	776524	761198	1401424	704991	696433	136298	71533	64765
1961	291923	146089	145834	270757	135172	135585	21166	10917	10249
1960	285456	142805	142651	263619	131637	131982	21837	11168	10669
1959	279071	139417	139654	259271	129231	130040	19800	10186	9614
1958	265358	132749	132609	246330	122856	123474	19028	9893	9135
1957	259872	130046	129826	241736	120592	121144	18136	9454	8682
1957 - 1961	1381680	691106	690574	1281713	639488	642225	99967	51618	48349
1956	250911	125068	125843	231987	115344	116643	18924	9724	9200
1955	241577	119120	122457	223431	110544	112887	18146	8576	9570
1954	237182	116248	120934	220138	108578	111560	17044	7670	9374
1953	226155	110192	115963	210078	103279	106799	16077	6913	9164
1952	224339	109087	115252	207503	102044	105459	16836	7043	9793
1952 - 1956	1180164	579715	600449	1093137	539789	553348	87027	39926	47101
1951	216978	105347	111631	200934	98489	102445	16044	6858	9186
1950	216758	105488	111270	197929	97133	100796	18829	8355	10474
1949	216589	105601	110988	198189	97172	101017	18400	8429	9971
1948	198565	96651	101914	180143	87683	92460	18422	8968	9454
1947	182687	88675	94012	164480	79316	85164	18207	9359	8848
1947 - 1951	1031577	501762	529815	941675	459793	481882	89902	41969	47933
1946	167590	80729	86861	151058	72094	78964	16532	8635	7897
1945	141020	66881	74139	126002	59069	66933	15018	7812	7206
1944	182565	87104	95461	168537	79436	89101	14028	7668	6360
1943	182705	87010	95695	169923	79846	90077	12782	7164	5618
1942	177093	84034	93059	164380	76805	87575	12713	7229	5484
1942 - 1946	850973	405758	445215	779900	367250	412650	71073	38508	32565
1941	210726	98978	111748	199437	92343	107094	11289	6635	4654
1940	225896	105185	120711	213657	97929	115728	12239	7256	4983
1939	221030	102017	119013	210498	95690	114808	10532	6327	4205
1938	206819	94887	111932	197227	89201	108026	9592	5686	3906
1937	193099	87259	105840	184819	82441	102378	8280	4818	3462
1937 - 1941	1057570	488326	569244	1005638	457604	548034	51932	30722	21210
1936	183373	82099	101274	176293	77972	98321	7080	4127	2953
1935	174574	77011	97563	168637	73573	95064	5937	3438	2499
1934	160444	69944	90500	155056	66693	88363	5388	3251	2137
1933	123505	52768	70737	118960	50141	68819	4545	2627	1918
1932	119889	50490	69399	116209	48492	67717	3680	1998	1682
1932 - 1936	761785	332312	429473	735155	316871	418284	26630	15441	11189
1931	118001	48272	69729	115081	46730	68351	2920	1542	1378
1930	119915	48223	71692	117135	46812	70323	2780	1411	1369
1929	110841	43259	67582	108719	42267	66452	2122	992	1130
1928	103303	39305	63998	101415	38479	62936	1888	826	1062
1927	90802	32342	58460	89248	31690	57558	1554	652	902
1927 - 1931	542862	211401	331461	531598	205978	325620	11264	5423	5841
1926	81424	26753	54671	80081	26194	53887	1343	559	784
1925	73651	21979	51672	72526	21570	50956	1125	409	716
1924	62597	16933	45664	61566	16568	44998	1031	365	666
1923	52924	13658	39266	52115	13399	38716	809	259	550
1922	47403	12038	35365	46739	11835	34904	664	203	461
1922 - 1926	317999	91361	226638	313027	89566	223461	4972	1795	3177
1921	40608	9506	31102	40077	9338	30739	531	168	363
1920	32289	7203	25086	31848	7057	24791	441	146	295
1919	20775	4352	16423	20502	4274	16228	273	78	195
1918	10804	2124	8680	10602	2063	8539	202	61	141
1917	8094	1550	6544	7981	1525	6456	113	25	88
1917 - 1921	112570	24735	87835	111010	24257	86753	1560	478	1082
1916	6922	1246	5676	6823	1216	5607	99	30	69
1915	6498	1060	5438	6407	1037	5370	91	23	68
1914	6131	907	5224	6062	890	5172	69	17	52
1913	4181	647	3534	4132	637	3495	49	10	39
1912	2700	344	2356	2668	337	2331	32	7	25
1912 - 1916	26432	4204	22228	26092	4117	21975	340	87	253
1911 und früher	4021	452	3569	3946	431	3515	75	21	54
Insgesamt	17538251	8517289	9020962	15924223	7707277	8216946	1614028	810012	804016

## Sheet: Hessen
Inhalt
Bevölkerung am 09.05.2011 nach Geburtsjahren und Staatsangehörigkeit
Ausgangsdaten der Bevölkerungsfortschreibung aus dem Zensus 2011
Hessen
Geburtsjahr	Bevölkerung Insgesamt			Deutsche Bevölkerung			Nichtdeutsche Bevölkerung
	zusammen	männlich	weiblich	zusammen	männlich	weiblich	zusammen	männlich	weiblich
2011	16955	8701	8254	15897	8172	7725	1058	529	529
2010	51810	26396	25414	49047	24997	24050	2763	1399	1364
2009	50944	26144	24800	48245	24777	23468	2699	1367	1332
2008	52485	26819	25666	49681	25409	24272	2804	1410	1394
2007	52924	27263	25661	50152	25820	24332	2772	1443	1329
2007 - 2011	225118	115323	109795	213022	109175	103847	12096	6148	5948
2006	51620	26350	25270	48764	24844	23920	2856	1506	1350
2005	53151	27263	25888	50296	25765	24531	2855	1498	1357
2004	53871	27633	26238	50469	25898	24571	3402	1735	1667
2003	53557	27326	26231	50051	25580	24471	3506	1746	1760
2002	54643	28186	26457	51242	26406	24836	3401	1780	1621
2002 - 2006	266842	136758	130084	250822	128493	122329	16020	8265	7755
2001	55876	28830	27046	52350	27034	25316	3526	1796	1730
2000	58328	29862	28466	54482	27894	26588	3846	1968	1878
1999	58412	30039	28373	51393	26484	24909	7019	3555	3464
1998	60142	30917	29225	52856	27162	25694	7286	3755	3531
1997	62467	32102	30365	54960	28307	26653	7507	3795	3712
1997 - 2001	295225	151750	143475	266041	136881	129160	29184	14869	14315
1996	61646	31697	29949	54341	27949	26392	7305	3748	3557
1995	59961	30831	29130	52812	27174	25638	7149	3657	3492
1994	61141	31309	29832	53806	27475	26331	7335	3834	3501
1993	62524	31901	30623	55232	28190	27042	7292	3711	3581
1992	62891	32097	30794	55644	28446	27198	7247	3651	3596
1992 - 1996	308163	157835	150328	271835	139234	132601	36328	18601	17727
1991	65086	32952	32134	57475	29205	28270	7611	3747	3864
1990	68854	34822	34032	60370	30642	29728	8484	4180	4304
1989	69068	34820	34248	59671	30115	29556	9397	4705	4692
1988	71107	35731	35376	61133	30806	30327	9974	4925	5049
1987	70197	35320	34877	59716	30173	29543	10481	5147	5334
1987 - 1991	344312	173645	170667	298365	150941	147424	45947	22704	23243
1986	70162	35035	35127	59431	29817	29614	10731	5218	5513
1985	68551	34364	34187	57227	28958	28269	11324	5406	5918
1984	70061	34833	35228	58061	29149	28912	12000	5684	6316
1983	70741	35196	35545	58361	29332	29029	12380	5864	6516
1982	74137	36727	37410	60649	30378	30271	13488	6349	7139
1982 - 1986	353652	176155	177497	293729	147634	146095	59923	28521	31402
1981	74593	36697	37896	60208	29992	30216	14385	6705	7680
1980	75066	36878	38188	60180	29864	30316	14886	7014	7872
1979	72709	35773	36936	57676	28651	29025	15033	7122	7911
1978	72195	35467	36728	57294	28489	28805	14901	6978	7923
1977	71615	35013	36602	56521	27829	28692	15094	7184	7910
1977 - 1981	366178	179828	186350	291879	144825	147054	74299	35003	39296
1976	72073	35393	36680	56978	28244	28734	15095	7149	7946
1975	70293	34842	35451	54999	27489	27510	15294	7353	7941
1974	71642	35552	36090	56095	28120	27975	15547	7432	8115
1973	72522	36005	36517	57223	28636	28587	15299	7369	7930
1972	77813	38556	39257	62635	31245	31390	15178	7311	7867
1972 - 1976	364343	180348	183995	287930	143734	144196	76413	36614	39799
1971	84971	42333	42638	70044	35109	34935	14927	7224	7703
1970	88796	44501	44295	74064	37177	36887	14732	7324	7408
1969	96116	48462	47654	81867	41351	40516	14249	7111	7138
1968	100859	51087	49772	87075	44106	42969	13784	6981	6803
1967	102926	51938	50988	90436	45679	44757	12490	6259	6231
1967 - 1971	473668	238321	235347	403486	203422	200064	70182	34899	35283
1966	105647	53574	52073	92458	46796	45662	13189	6778	6411
1965	105925	53727	52198	93124	47209	45915	12801	6518	6283
1964	107026	54363	52663	94572	47997	46575	12454	6366	6088
1963	105318	53344	51974	93651	47172	46479	11667	6172	5495
1962	101313	51214	50099	90447	45516	44931	10866	5698	5168
1962 - 1966	525229	266222	259007	464252	234690	229562	60977	31532	29445
1961	98947	49677	49270	89329	44831	44498	9618	4846	4772
1960	95615	48089	47526	85784	43048	42736	9831	5041	4790
1959	93179	46826	46353	84305	42326	41979	8874	4500	4374
1958	88531	44492	44039	80184	40255	39929	8347	4237	4110
1957	86548	43419	43129	78293	39257	39036	8255	4162	4093
1957 - 1961	462820	232503	230317	417895	209717	208178	44925	22786	22139
1956	83680	41761	41919	75151	37500	37651	8529	4261	4268
1955	80297	39801	40496	72203	35917	36286	8094	3884	4210
1954	78821	38799	40022	71081	35285	35796	7740	3514	4226
1953	75591	36877	38714	68529	33841	34688	7062	3036	4026
1952	76367	37230	39137	69138	34153	34985	7229	3077	4152
1952 - 1956	394756	194468	200288	356102	176696	179406	38654	17772	20882
1951	75168	36550	38618	68376	33565	34811	6792	2985	3807
1950	76956	37545	39411	69290	34052	35238	7666	3493	4173
1949	76740	37560	39180	69282	34076	35206	7458	3484	3974
1948	72203	35539	36664	64700	31872	32828	7503	3667	3836
1947	67489	32957	34532	60326	29239	31087	7163	3718	3445
1947 - 1951	368556	180151	188405	331974	162804	169170	36582	17347	19235
1946	57877	28313	29564	51460	24934	26526	6417	3379	3038
1945	48059	23309	24750	42456	20388	22068	5603	2921	2682
1944	64000	31057	32943	58760	28327	30433	5240	2730	2510
1943	63357	30858	32499	58523	28327	30196	4834	2531	2303
1942	59909	28937	30972	55142	26278	28864	4767	2659	2108
1942 - 1946	293202	142474	150728	266341	128254	138087	26861	14220	12641
1941	71983	34594	37389	67826	32308	35518	4157	2286	1871
1940	76625	36324	40301	72190	33896	38294	4435	2428	2007
1939	74081	34825	39256	70196	32646	37550	3885	2179	1706
1938	67191	31347	35844	63560	29333	34227	3631	2014	1617
1937	62137	28680	33457	59055	27010	32045	3082	1670	1412
1937 - 1941	352017	165770	186247	332827	155193	177634	19190	10577	8613
1936	59360	27187	32173	56636	25681	30955	2724	1506	1218
1935	55630	24962	30668	53319	23698	29621	2311	1264	1047
1934	50490	22430	28060	48305	21198	27107	2185	1232	953
1933	39601	17361	22240	37555	16228	21327	2046	1133	913
1932	37823	16074	21749	36269	15278	20991	1554	796	758
1932 - 1936	242904	108014	134890	232084	102083	130001	10820	5931	4889
1931	37135	15537	21598	35880	14906	20974	1255	631	624
1930	38107	15285	22822	36802	14644	22158	1305	641	664
1929	35727	14328	21399	34768	13870	20898	959	458	501
1928	33263	13245	20018	32435	12870	19565	828	375	453
1927	29622	10964	18658	28983	10676	18307	639	288	351
1927 - 1931	173854	69359	104495	168868	66966	101902	4986	2393	2593
1926	27660	9565	18095	27038	9309	17729	622	256	366
1925	25226	8135	17091	24711	7932	16779	515	203	312
1924	21404	6199	15205	20961	6041	14920	443	158	285
1923	18604	5000	13604	18263	4866	13397	341	134	207
1922	16552	4432	12120	16316	4346	11970	236	86	150
1922 - 1926	109446	33331	76115	107289	32494	74795	2157	837	1320
1921	14765	3697	11068	14557	3622	10935	208	75	133
1920	12135	2927	9208	11956	2854	9102	179	73	106
1919	7534	1742	5792	7405	1708	5697	129	34	95
1918	3708	829	2879	3637	802	2835	71	27	44
1917	2840	600	2240	2788	586	2202	52	14	38
1917 - 1921	40982	9795	31187	40343	9572	30771	639	223	416
1916	2323	498	1825	2286	488	1798	37	10	27
1915	2265	419	1846	2237	411	1826	28	8	20
1914	2114	366	1748	2077	355	1722	37	11	26
1913	1430	241	1189	1415	235	1180	15	6	9
1912	975	138	837	952	134	818	23	4	19
1912 - 1916	9107	1662	7445	8967	1623	7344	140	39	101
1911 und früher	1442	197	1245	1404	187	1217	38	10	28
Insgesamt	5971816	2913909	3057907	5305455	2584618	2720837	666361	329291	337070

[truncated: 10 more sheets: Rheinland-Pfalz, Baden-Württemberg, Bayern, Saarland, Berlin, Brandenburg, Mecklenburg-Vorpommern, Sachsen, Sachsen-Anhalt, Thüringen]
