# Supplementary material for: The prevalence of osteoarthritis: Higher risk after transfemoral amputation?—A database analysis with 1,569 amputees and matched controls
Source: PLoS One. 2019 Jan 22;14(1):e0210868. doi: 10.1371/journal.pone.0210868 (PMC6342302; doi:10.1371/journal.pone.0210868)
Supplement: S4 Table — Raw data of the insurer with the number of affected amputees and the control group over all ICD codes based on the 10th revision of the International Classification of Diseases [18]. On the basis of these data, the statistical analysis of the first objective was carried out using the Chi-squared test. (XLSX) [file pone.0210868.s004.xlsx]

## Sheet: Tabelle1
ICD_3	Versorgte gesamt	Stichprobenumfang Vergleichsgruppe	Versorgte mit ICD	Versicherte aus Vergleichsgruppe mit ICD	Varianz	Standardabweichung	Anteil Versorgte mit ICD (%)	Anteil Versicherte aus Vergleichsgruppe mit ICD (%)	Delta (%-Punkte)	P-Wert Chi-Quadrat-Test	signifikant Signifikanzniveau α=0,05	Chi-Quadrat (Pearson)	DF	Versorgte ohne ICD	Versicherte aus Vergleichsgruppe ohne ICD	lfd_nr
A01	1569	1569	2	1	0.75	0.866025	0.12747	0.0637349	0.0637349	1	nein	0.333652	1	1567	1568	1
A02	1569	1569	2	6	2.5	1.58114	0.12747	0.382409	-0.254939	0.288434	nein	2.00511	1	1567	1563	2
A03	1569	1569	0	1	0.25	0.5	0	0.0637349	-0.0637349	1	nein	1.00032	1	1569	1568	3
A04	1569	1569	40	23	25	5	2.54939	1.4659	1.08349	0.0408897	ja	4.68129	1	1529	1546	4
A05	1569	1569	2	1	0.75	0.866025	0.12747	0.0637349	0.0637349	1	nein	0.333652	1	1567	1568	5
A06	1569	1569	2	1	0.5	0.707107	0.12747	0.0637349	0.0637349	1	nein	0.333652	1	1567	1568	6
A07	1569	1569	0	2	1.25	1.11803	0	0.12747	-0.12747	0.499841	nein	2.00128	1	1569	1567	7
A08	1569	1569	31	34	19	4.3589	1.97578	2.16699	-0.191205	0.802291	nein	0.14139	1	1538	1535	8
A09	1569	1569	179	185	167	12.9228	11.4085	11.7909	-0.382409	0.780483	nein	0.111879	1	1390	1384	9
A15	1569	1569	1	2	2.5	1.58114	0.0637349	0.12747	-0.0637349	1	nein	0.333652	1	1568	1567	10
A16	1569	1569	13	10	13.25	3.64005	0.828553	0.637349	0.191205	0.676504	nein	0.394194	1	1556	1559	11
A18	1569	1569	0	4	1.5	1.22474	0	0.254939	-0.254939	0.124761	nein	4.00511	1	1569	1565	12
A19	1569	1569	0	1	1	1	0	0.0637349	-0.0637349	1	nein	1.00032	1	1569	1568	13
A26	1569	1569	5	9	13	3.60555	0.318674	0.573614	-0.254939	0.422896	nein	1.14798	1	1564	1560	14
A28	1569	1569	0	2	2.5	1.58114	0	0.12747	-0.12747	0.499841	nein	2.00128	1	1569	1567	15
A31	1569	1569	1	1	0.75	0.866025	0.0637349	0.0637349	0	1	nein	0	1	1568	1568	16
A37	1569	1569	3	9	4.5	2.12132	0.191205	0.573614	-0.382409	0.145225	nein	3.01152	1	1566	1560	17
A38	1569	1569	2	5	17.5	4.1833	0.12747	0.318674	-0.191205	0.452602	nein	1.28859	1	1567	1564	18
A39	1569	1569	3	0	0	0	0.191205	0	0.191205	0.249761	nein	3.00287	1	1566	1569	19
A40	1569	1569	17	3	0.75	0.866025	1.08349	0.191205	0.892288	0.00250093	ja	9.86286	1	1552	1566	20
A41	1569	1569	102	25	16.75	4.09268	6.50096	1.59337	4.90758	1.17211e-12	ja	48.6542	1	1467	1544	21
A46	1569	1569	132	44	67.75	8.23104	8.413	2.80433	5.60867	5.59047e-12	ja	46.6144	1	1437	1525	22
A48	1569	1569	4	3	2.75	1.65831	0.254939	0.191205	0.0637349	1	nein	0.143177	1	1565	1566	23
A49	1569	1569	92	49	32	5.65685	5.86361	3.12301	2.7406	0.000268762	ja	13.7304	1	1477	1520	24
A50	1569	1569	1	0	0.25	0.5	0.0637349	0	0.0637349	1	nein	1.00032	1	1568	1569	25
A51	1569	1569	1	2	2.5	1.58114	0.0637349	0.12747	-0.0637349	1	nein	0.333652	1	1568	1567	26
A52	1569	1569	7	4	4	2	0.446144	0.254939	0.191205	0.548108	nein	0.82106	1	1562	1565	27
A53	1569	1569	0	2	2.5	1.58114	0	0.12747	-0.12747	0.499841	nein	2.00128	1	1569	1567	28
A54	1569	1569	1	2	2.25	1.5	0.0637349	0.12747	-0.0637349	1	nein	0.333652	1	1568	1567	29
A56	1569	1569	0	4	2.5	1.58114	0	0.254939	-0.254939	0.124761	nein	4.00511	1	1569	1565	30
A59	1569	1569	0	3	1	1	0	0.191205	-0.191205	0.249761	nein	3.00287	1	1569	1566	31
A60	1569	1569	0	6	1	1	0	0.382409	-0.382409	0.0311007	ja	6.01149	1	1569	1563	32
A63	1569	1569	6	11	10.5	3.24037	0.382409	0.701083	-0.318674	0.330978	nein	1.4786	1	1563	1558	33
A64	1569	1569	0	1	1.75	1.32288	0	0.0637349	-0.0637349	1	nein	1.00032	1	1569	1568	34
A67	1569	1569	2	0	0	0	0.12747	0	0.12747	0.499841	nein	2.00128	1	1567	1569	35
A68	1569	1569	2	8	16.75	4.09268	0.12747	0.509879	-0.382409	0.108815	nein	3.61151	1	1567	1561	36
A69	1569	1569	11	43	47.25	6.87386	0.701083	2.7406	-2.03952	1.18954e-05	ja	19.295	1	1558	1526	37
A74	1569	1569	1	6	1.5	1.22474	0.0637349	0.382409	-0.318674	0.124582	nein	3.57941	1	1568	1563	38
A80	1569	1569	2	1	1	1	0.12747	0.0637349	0.0637349	1	nein	0.333652	1	1567	1568	39
A81	1569	1569	0	1	0.5	0.707107	0	0.0637349	-0.0637349	1	nein	1.00032	1	1569	1568	40
A87	1569	1569	2	1	0.25	0.5	0.12747	0.0637349	0.0637349	1	nein	0.333652	1	1567	1568	41
A88	1569	1569	0	1	0.5	0.707107	0	0.0637349	-0.0637349	1	nein	1.00032	1	1569	1568	42
A98	1569	1569	1	0	0.25	0.5	0.0637349	0	0.0637349	1	nein	1.00032	1	1568	1569	43
B00	1569	1569	21	44	15	3.87298	1.33843	2.80433	-1.4659	0.00542243	ja	8.31061	1	1548	1525	44
B01	1569	1569	0	1	4.5	2.12132	0	0.0637349	-0.0637349	1	nein	1.00032	1	1569	1568	45
B02	1569	1569	45	69	25.25	5.02494	2.86807	4.39771	-1.52964	0.0277976	ja	5.24311	1	1524	1500	46
B05	1569	1569	0	1	0.5	0.707107	0	0.0637349	-0.0637349	1	nein	1.00032	1	1569	1568	47
B06	1569	1569	1	0	0.25	0.5	0.0637349	0	0.0637349	1	nein	1.00032	1	1568	1569	48
B07	1569	1569	48	83	25	5	3.05927	5.28999	-2.23072	0.00229206	ja	9.75853	1	1521	1486	49
B08	1569	1569	3	7	7.25	2.69258	0.191205	0.446144	-0.254939	0.342965	nein	1.60512	1	1566	1562	50
B09	1569	1569	4	3	0	0	0.254939	0.191205	0.0637349	1	nein	0.143177	1	1565	1566	51
B15	1569	1569	11	10	15.5	3.937	0.701083	0.637349	0.0637349	1	nein	0.0479399	1	1558	1559	52
B16	1569	1569	14	10	4.75	2.17945	0.892288	0.637349	0.254939	0.539684	nein	0.671805	1	1555	1559	53
B17	1569	1569	12	5	3	1.73205	0.764818	0.318674	0.446144	0.142379	nein	2.89805	1	1557	1564	54
B18	1569	1569	33	14	7	2.64575	2.10325	0.892288	1.21096	0.00748997	ja	7.79764	1	1536	1555	55
B19	1569	1569	4	2	1.5	1.22474	0.254939	0.12747	0.12747	0.687201	nein	0.667944	1	1565	1567	56
B20	1569	1569	2	1	0.25	0.5	0.12747	0.0637349	0.0637349	1	nein	0.333652	1	1567	1568	57
B21	1569	1569	2	0	0.25	0.5	0.12747	0	0.12747	0.499841	nein	2.00128	1	1567	1569	58
B22	1569	1569	1	1	0.5	0.707107	0.0637349	0.0637349	0	1	nein	0	1	1568	1568	59
B23	1569	1569	1	5	3.5	1.87083	0.0637349	0.318674	-0.254939	0.218302	nein	2.67178	1	1568	1564	60
B24	1569	1569	5	8	3.5	1.87083	0.318674	0.509879	-0.191205	0.580251	nein	0.695188	1	1564	1561	61
B25	1569	1569	2	3	3.25	1.80278	0.12747	0.191205	-0.0637349	1	nein	0.200319	1	1567	1566	62
B27	1569	1569	2	6	12.5	3.53553	0.12747	0.382409	-0.254939	0.288434	nein	2.00511	1	1567	1563	63
B30	1569	1569	3	5	3.5	1.87083	0.191205	0.318674	-0.12747	0.726213	nein	0.501278	1	1566	1564	64
B33	1569	1569	3	2	1	1	0.191205	0.12747	0.0637349	1	nein	0.200319	1	1566	1567	65
B34	1569	1569	68	86	96.5	9.82344	4.33397	5.4812	-1.14723	0.159882	nein	2.21248	1	1501	1483	66
B35	1569	1569	177	223	177.25	13.3135	11.2811	14.2129	-2.9318	0.0159263	ja	6.06283	1	1392	1346	67
B36	1569	1569	59	53	82.75	9.0967	3.76036	3.37795	0.382409	0.630617	nein	0.333325	1	1510	1516	68
B37	1569	1569	123	103	99.75	9.98749	7.83939	6.56469	1.2747	0.189423	nein	1.90727	1	1446	1466	69
B44	1569	1569	0	2	1.75	1.32288	0	0.12747	-0.12747	0.499841	nein	2.00128	1	1569	1567	70
B46	1569	1569	1	0	0.25	0.5	0.0637349	0	0.0637349	1	nein	1.00032	1	1568	1569	71
B47	1569	1569	1	0	0	0	0.0637349	0	0.0637349	1	nein	1.00032	1	1568	1569	72
B48	1569	1569	8	6	2.5	1.58114	0.509879	0.382409	0.12747	0.790059	nein	0.286995	1	1561	1563	73
B49	1569	1569	45	43	29.75	5.45436	2.86807	2.7406	0.12747	0.913972	nein	0.046766	1	1524	1526	74
B50	1569	1569	1	0	0.25	0.5	0.0637349	0	0.0637349	1	nein	1.00032	1	1568	1569	75
B54	1569	1569	1	0	0.5	0.707107	0.0637349	0	0.0637349	1	nein	1.00032	1	1568	1569	76
B58	1569	1569	0	1	0.5	0.707107	0	0.0637349	-0.0637349	1	nein	1.00032	1	1569	1568	77
B59	1569	1569	0	1	0.25	0.5	0	0.0637349	-0.0637349	1	nein	1.00032	1	1569	1568	78
B65	1569	1569	1	0	0	0	0.0637349	0	0.0637349	1	nein	1.00032	1	1568	1569	79
B67	1569	1569	1	3	1.5	1.22474	0.0637349	0.191205	-0.12747	0.624761	nein	1.00128	1	1568	1566	80
B77	1569	1569	0	1	0.75	0.866025	0	0.0637349	-0.0637349	1	nein	1.00032	1	1569	1568	81
B78	1569	1569	0	1	1	1	0	0.0637349	-0.0637349	1	nein	1.00032	1	1569	1568	82
B80	1569	1569	1	2	2.5	1.58114	0.0637349	0.12747	-0.0637349	1	nein	0.333652	1	1568	1567	83
B83	1569	1569	0	2	2	1.41421	0	0.12747	-0.12747	0.499841	nein	2.00128	1	1569	1567	84
B85	1569	1569	1	2	1.5	1.22474	0.0637349	0.12747	-0.0637349	1	nein	0.333652	1	1568	1567	85
B86	1569	1569	5	6	6.25	2.5	0.318674	0.382409	-0.0637349	1	nein	0.0912289	1	1564	1563	86
B88	1569	1569	3	4	3.75	1.93649	0.191205	0.254939	-0.0637349	1	nein	0.143177	1	1566	1565	87
B89	1569	1569	0	1	0.75	0.866025	0	0.0637349	-0.0637349	1	nein	1.00032	1	1569	1568	88
B90	1569	1569	1	3	3.5	1.87083	0.0637349	0.191205	-0.12747	0.624761	nein	1.00128	1	1568	1566	89
B91	1569	1569	3	1	0.25	0.5	0.191205	0.0637349	0.12747	0.624761	nein	1.00128	1	1566	1568	90
B94	1569	1569	5	2	0.5	0.707107	0.318674	0.12747	0.191205	0.452602	nein	1.28859	1	1564	1567	91
B95	1569	1569	253	67	131.5	11.4673	16.1249	4.27024	11.8547	3.09744e-29	ja	120.389	1	1316	1502	92
B96	1569	1569	223	77	47	6.85565	14.2129	4.90758	9.30529	2.94029e-19	ja	78.5643	1	1346	1492	93
B97	1569	1569	0	2	1.75	1.32288	0	0.12747	-0.12747	0.499841	nein	2.00128	1	1569	1567	94
B98	1569	1569	11	19	9.5	3.08221	0.701083	1.21096	-0.509879	0.198325	nein	2.15393	1	1558	1550	95
B99	1569	1569	115	104	205.75	14.344	7.32951	6.62843	0.701083	0.48361	nein	0.593964	1	1454	1465	96
C00	1569	1569	1	2	1.75	1.32288	0.0637349	0.12747	-0.0637349	1	nein	0.333652	1	1568	1567	97
C01	1569	1569	1	1	1	1	0.0637349	0.0637349	0	1	nein	0	1	1568	1568	98
C02	1569	1569	4	1	1.5	1.22474	0.254939	0.0637349	0.191205	0.374601	nein	1.80287	1	1565	1568	99
C04	1569	1569	2	1	1	1	0.12747	0.0637349	0.0637349	1	nein	0.333652	1	1567	1568	100
C05	1569	1569	1	1	3	1.73205	0.0637349	0.0637349	0	1	nein	0	1	1568	1568	101
C06	1569	1569	1	1	0.75	0.866025	0.0637349	0.0637349	0	1	nein	0	1	1568	1568	102
C07	1569	1569	3	1	1.5	1.22474	0.191205	0.0637349	0.12747	0.624761	nein	1.00128	1	1566	1568	103
C08	1569	1569	1	1	0.5	0.707107	0.0637349	0.0637349	0	1	nein	0	1	1568	1568	104
C09	1569	1569	2	2	5	2.23607	0.12747	0.12747	0	1	nein	0	1	1567	1567	105
C10	1569	1569	5	3	6	2.44949	0.318674	0.191205	0.12747	0.726213	nein	0.501278	1	1564	1566	106
C11	1569	1569	1	1	1.75	1.32288	0.0637349	0.0637349	0	1	nein	0	1	1568	1568	107
C13	1569	1569	7	2	1	1	0.446144	0.12747	0.318674	0.17906	nein	2.78577	1	1562	1567	108
C14	1569	1569	2	1	0.5	0.707107	0.12747	0.0637349	0.0637349	1	nein	0.333652	1	1567	1568	109
C15	1569	1569	9	3	2.5	1.58114	0.573614	0.191205	0.382409	0.145225	nein	3.01152	1	1560	1566	110
C16	1569	1569	6	9	4.75	2.17945	0.382409	0.573614	-0.191205	0.60636	nein	0.602882	1	1563	1560	111
C17	1569	1569	2	4	7.75	2.78388	0.12747	0.254939	-0.12747	0.687201	nein	0.667944	1	1567	1565	112
C18	1569	1569	35	71	23.5	4.84768	2.23072	4.52518	-2.29446	0.000487762	ja	12.6539	1	1534	1498	113
C19	1569	1569	4	7	6.75	2.59808	0.254939	0.446144	-0.191205	0.548108	nein	0.82106	1	1565	1562	114
C20	1569	1569	13	19	17.5	4.1833	0.828553	1.21096	-0.382409	0.374623	nein	1.13659	1	1556	1550	115
C21	1569	1569	1	2	1.75	1.32288	0.0637349	0.12747	-0.0637349	1	nein	0.333652	1	1568	1567	116
C22	1569	1569	5	4	2	1.41421	0.318674	0.254939	0.0637349	1	nein	0.111431	1	1564	1565	117
C23	1569	1569	0	1	0.5	0.707107	0	0.0637349	-0.0637349	1	nein	1.00032	1	1569	1568	118
C24	1569	1569	0	2	0.75	0.866025	0	0.12747	-0.12747	0.499841	nein	2.00128	1	1569	1567	119
C25	1569	1569	6	7	21	4.58258	0.382409	0.446144	-0.0637349	1	nein	0.0772431	1	1563	1562	120
C26	1569	1569	6	12	8.5	2.91548	0.382409	0.764818	-0.382409	0.236527	nein	2.01154	1	1563	1557	121
C30	1569	1569	0	1	0.5	0.707107	0	0.0637349	-0.0637349	1	nein	1.00032	1	1569	1568	122
C31	1569	1569	0	1	0.5	0.707107	0	0.0637349	-0.0637349	1	nein	1.00032	1	1569	1568	123
C32	1569	1569	16	9	5.5	2.34521	1.01976	0.573614	0.446144	0.227655	nein	1.97574	1	1553	1560	124
C34	1569	1569	45	24	28.5	5.33854	2.86807	1.52964	1.33843	0.0143296	ja	6.535	1	1524	1545	125
C38	1569	1569	2	1	0.5	0.707107	0.12747	0.0637349	0.0637349	1	nein	0.333652	1	1567	1568	126
C39	1569	1569	0	1	1	1	0	0.0637349	-0.0637349	1	nein	1.00032	1	1569	1568	127
C40	1569	1569	60	1	1.5	1.22474	3.82409	0.0637349	3.76036	3.08314e-17	ja	58.1969	1	1509	1568	128
C41	1569	1569	112	6	9.25	3.04138	7.1383	0.382409	6.7559	3.30914e-27	ja	98.9409	1	1457	1563	129
C43	1569	1569	31	67	72.5	8.51469	1.97578	4.27024	-2.29446	0.000285773	ja	13.6508	1	1538	1502	130
C44	1569	1569	125	202	86.75	9.31397	7.96686	12.8744	-4.90758	8.27636e-06	ja	20.2407	1	1444	1367	131
C46	1569	1569	1	0	0.25	0.5	0.0637349	0	0.0637349	1	nein	1.00032	1	1568	1569	132
C47	1569	1569	2	1	0.25	0.5	0.12747	0.0637349	0.0637349	1	nein	0.333652	1	1567	1568	133
C48	1569	1569	1	1	1.5	1.22474	0.0637349	0.0637349	0	1	nein	0	1	1568	1568	134
C49	1569	1569	77	7	4	2	4.90758	0.446144	4.46144	2.32512e-16	ja	59.9378	1	1492	1562	135
C50	1569	1569	22	54	39	6.245	1.40217	3.44168	-2.03952	0.000264611	ja	13.8081	1	1547	1515	136
C51	1569	1569	1	1	0.5	0.707107	0.0637349	0.0637349	0	1	nein	0	1	1568	1568	137
C52	1569	1569	1	0	0.25	0.5	0.0637349	0	0.0637349	1	nein	1.00032	1	1568	1569	138
C53	1569	1569	4	4	4.5	2.12132	0.254939	0.254939	0	1	nein	0	1	1565	1565	139
C54	1569	1569	2	4	5.75	2.39792	0.12747	0.254939	-0.12747	0.687201	nein	0.667944	1	1567	1565	140
C55	1569	1569	1	4	2.5	1.58114	0.0637349	0.254939	-0.191205	0.374601	nein	1.80287	1	1568	1565	141
C56	1569	1569	3	6	0.5	0.707107	0.191205	0.382409	-0.191205	0.507184	nein	1.00288	1	1566	1563	142
C57	1569	1569	2	2	0.5	0.707107	0.12747	0.12747	0	1	nein	0	1	1567	1567	143
C60	1569	1569	3	1	2.75	1.65831	0.191205	0.0637349	0.12747	0.624761	nein	1.00128	1	1566	1568	144
C61	1569	1569	58	145	85.5	9.24662	3.69662	9.24156	-5.54493	2.41252e-10	ja	39.8646	1	1511	1424	145
C62	1569	1569	5	10	13.25	3.64005	0.318674	0.637349	-0.318674	0.300587	nein	1.67467	1	1564	1559	146
C64	1569	1569	19	17	17.5	4.1833	1.21096	1.08349	0.12747	0.867175	nein	0.112401	1	1550	1552	147
C65	1569	1569	1	3	1.75	1.32288	0.0637349	0.191205	-0.12747	0.624761	nein	1.00128	1	1568	1566	148
C66	1569	1569	0	1	1	1	0	0.0637349	-0.0637349	1	nein	1.00032	1	1569	1568	149
C67	1569	1569	29	31	3.5	1.87083	1.84831	1.97578	-0.12747	0.896427	nein	0.0679662	1	1540	1538	150
C68	1569	1569	11	13	5.5	2.34521	0.701083	0.828553	-0.12747	0.8382	nein	0.167951	1	1558	1556	151
C69	1569	1569	3	3	6.5	2.54951	0.191205	0.191205	0	1	nein	0	1	1566	1566	152
C71	1569	1569	7	10	5.5	2.34521	0.446144	0.637349	-0.191205	0.62811	nein	0.532295	1	1562	1559	153
C73	1569	1569	6	8	21.25	4.60977	0.382409	0.509879	-0.12747	0.790059	nein	0.286995	1	1563	1561	154
C74	1569	1569	2	0	1	1	0.12747	0	0.12747	0.499841	nein	2.00128	1	1567	1569	155
C75	1569	1569	1	3	2.5	1.58114	0.0637349	0.191205	-0.12747	0.624761	nein	1.00128	1	1568	1566	156
C76	1569	1569	9	12	15.75	3.96863	0.573614	0.764818	-0.191205	0.662547	nein	0.431459	1	1560	1557	157
C77	1569	1569	37	39	81	9	2.35819	2.48566	-0.12747	0.907652	nein	0.0539379	1	1532	1530	158
C78	1569	1569	64	38	30.25	5.5	4.07903	2.42192	1.65711	0.0115013	ja	6.85011	1	1505	1531	159
C79	1569	1569	63	54	170.5	13.0576	4.0153	3.44168	0.573614	0.451111	nein	0.71912	1	1506	1515	160
C80	1569	1569	48	37	54.5	7.38241	3.05927	2.35819	0.701083	0.271399	nein	1.46316	1	1521	1532	161
C81	1569	1569	2	7	1	1	0.12747	0.446144	-0.318674	0.17906	nein	2.78577	1	1567	1562	162
C82	1569	1569	1	6	4.5	2.12132	0.0637349	0.382409	-0.318674	0.124582	nein	3.57941	1	1568	1563	163
C83	1569	1569	3	11	17.25	4.15331	0.191205	0.701083	-0.509879	0.0568282	nein	4.59192	1	1566	1558	164
C84	1569	1569	2	2	1.5	1.22474	0.12747	0.12747	0	1	nein	0	1	1567	1567	165
C85	1569	1569	13	23	14.5	3.80789	0.828553	1.4659	-0.637349	0.130275	nein	2.81002	1	1556	1546	166
C86	1569	1569	1	0	0.25	0.5	0.0637349	0	0.0637349	1	nein	1.00032	1	1568	1569	167
C88	1569	1569	1	3	0.5	0.707107	0.0637349	0.191205	-0.12747	0.624761	nein	1.00128	1	1568	1566	168
C90	1569	1569	8	12	9.75	3.1225	0.509879	0.764818	-0.254939	0.502061	nein	0.805131	1	1561	1557	169
C91	1569	1569	6	13	28	5.2915	0.382409	0.828553	-0.446144	0.16578	nein	2.59466	1	1563	1556	170
C92	1569	1569	4	5	2	1.41421	0.254939	0.318674	-0.0637349	1	nein	0.111431	1	1565	1564	171
C94	1569	1569	1	1	2.5	1.58114	0.0637349	0.0637349	0	1	nein	0	1	1568	1568	172
C95	1569	1569	4	7	12	3.4641	0.254939	0.446144	-0.191205	0.548108	nein	0.82106	1	1565	1562	173
C96	1569	1569	3	1	1.75	1.32288	0.191205	0.0637349	0.12747	0.624761	nein	1.00128	1	1566	1568	174
C97	1569	1569	6	7	6.5	2.54951	0.382409	0.446144	-0.0637349	1	nein	0.0772431	1	1563	1562	175
D00	1569	1569	0	2	2	1.41421	0	0.12747	-0.12747	0.499841	nein	2.00128	1	1569	1567	176
D01	1569	1569	1	3	2.25	1.5	0.0637349	0.191205	-0.12747	0.624761	nein	1.00128	1	1568	1566	177
D02	1569	1569	1	0	0.5	0.707107	0.0637349	0	0.0637349	1	nein	1.00032	1	1568	1569	178
D03	1569	1569	7	11	10.5	3.24037	0.446144	0.701083	-0.254939	0.479401	nein	0.894017	1	1562	1558	179
D04	1569	1569	32	84	25.75	5.07445	2.03952	5.35373	-3.31421	9.46354e-07	ja	24.2051	1	1537	1485	180
D05	1569	1569	0	5	4	2	0	0.318674	-0.318674	0.0623009	nein	5.00798	1	1569	1564	181
D06	1569	1569	0	2	1	1	0	0.12747	-0.12747	0.499841	nein	2.00128	1	1569	1567	182
D07	1569	1569	6	12	4.25	2.06155	0.382409	0.764818	-0.382409	0.236527	nein	2.01154	1	1563	1557	183
D09	1569	1569	4	7	4	2	0.254939	0.446144	-0.191205	0.548108	nein	0.82106	1	1565	1562	184
D10	1569	1569	6	6	5	2.23607	0.382409	0.382409	0	1	nein	0	1	1563	1563	185
D11	1569	1569	1	3	3	1.73205	0.0637349	0.191205	-0.12747	0.624761	nein	1.00128	1	1568	1566	186
D12	1569	1569	48	85	33	5.74456	3.05927	5.41746	-2.35819	0.00134032	ja	10.7488	1	1521	1484	187
D13	1569	1569	18	29	18.5	4.30116	1.14723	1.84831	-0.701083	0.140856	nein	2.61361	1	1551	1540	188
D14	1569	1569	4	6	7.25	2.69258	0.254939	0.382409	-0.12747	0.753513	nein	0.401279	1	1565	1563	189
D15	1569	1569	0	1	2.75	1.65831	0	0.0637349	-0.0637349	1	nein	1.00032	1	1569	1568	190
D16	1569	1569	17	6	5	2.23607	1.08349	0.382409	0.701083	0.0340394	ja	5.29971	1	1552	1563	191
D17	1569	1569	30	59	39.5	6.2849	1.91205	3.76036	-1.84831	0.00241927	ja	9.72527	1	1539	1510	192
D18	1569	1569	26	66	84.5	9.19239	1.65711	4.2065	-2.54939	2.82053e-05	ja	17.9166	1	1543	1503	193
D19	1569	1569	1	0	0	0	0.0637349	0	0.0637349	1	nein	1.00032	1	1568	1569	194
D21	1569	1569	39	45	64.75	8.04674	2.48566	2.86807	-0.382409	0.580519	nein	0.440359	1	1530	1524	195
D22	1569	1569	171	360	149.75	12.2372	10.8987	22.9446	-12.0459	1.68533e-19	ja	80.9731	1	1398	1209	196
D23	1569	1569	51	109	331.75	18.214	3.25048	6.9471	-3.69662	2.98047e-06	ja	22.1546	1	1518	1460	197
D24	1569	1569	6	8	9	3	0.382409	0.509879	-0.12747	0.790059	nein	0.286995	1	1563	1561	198
D25	1569	1569	33	39	27.5	5.24404	2.10325	2.48566	-0.382409	0.551378	nein	0.511742	1	1536	1530	199
D26	1569	1569	1	1	1.5	1.22474	0.0637349	0.0637349	0	1	nein	0	1	1568	1568	200
D27	1569	1569	3	5	2	1.41421	0.191205	0.318674	-0.12747	0.726213	nein	0.501278	1	1566	1564	201
D28	1569	1569	1	2	1	1	0.0637349	0.12747	-0.0637349	1	nein	0.333652	1	1568	1567	202
D29	1569	1569	28	46	44.75	6.68954	1.78458	2.9318	-1.14723	0.0448064	ja	4.48412	1	1541	1523	203
D30	1569	1569	5	6	6.25	2.5	0.318674	0.382409	-0.0637349	1	nein	0.0912289	1	1564	1563	204
D31	1569	1569	13	13	13	3.60555	0.828553	0.828553	0	1	nein	0	1	1556	1556	205
D32	1569	1569	2	8	4.75	2.17945	0.12747	0.509879	-0.382409	0.108815	nein	3.61151	1	1567	1561	206
D33	1569	1569	9	16	29.75	5.45436	0.573614	1.01976	-0.446144	0.227655	nein	1.97574	1	1560	1553	207
D34	1569	1569	6	13	3	1.73205	0.382409	0.828553	-0.446144	0.16578	nein	2.59466	1	1563	1556	208
D35	1569	1569	4	13	4	2	0.254939	0.828553	-0.573614	0.0484406	ja	4.79066	1	1565	1556	209
D36	1569	1569	43	37	9	3	2.7406	2.35819	0.382409	0.571468	nein	0.461772	1	1526	1532	210
D37	1569	1569	33	52	17.5	4.1833	2.10325	3.31421	-1.21096	0.0471677	ja	4.3653	1	1536	1517	211
D38	1569	1569	29	21	12.5	3.53553	1.84831	1.33843	0.509879	0.318337	nein	1.30073	1	1540	1548	212
D39	1569	1569	15	16	35	5.91608	0.956023	1.01976	-0.0637349	1	nein	0.0325799	1	1554	1553	213
D40	1569	1569	20	37	11.5	3.39116	1.2747	2.35819	-1.08349	0.0315707	ja	5.16398	1	1549	1532	214
D41	1569	1569	32	31	28	5.2915	2.03952	1.97578	0.0637349	1	nein	0.0161982	1	1537	1538	215
D43	1569	1569	7	16	7.75	2.78388	0.446144	1.01976	-0.573614	0.0919472	nein	3.54774	1	1562	1553	216
D44	1569	1569	8	11	15.25	3.90512	0.509879	0.701083	-0.191205	0.646591	nein	0.47657	1	1561	1558	217
D45	1569	1569	7	6	8.75	2.95804	0.446144	0.382409	0.0637349	1	nein	0.0772431	1	1562	1563	218
D46	1569	1569	6	8	1.75	1.32288	0.382409	0.509879	-0.12747	0.790059	nein	0.286995	1	1563	1561	219
D47	1569	1569	28	20	26.5	5.14782	1.78458	1.2747	0.509879	0.308585	nein	1.35405	1	1541	1549	220
D48	1569	1569	121	121	132.5	11.5109	7.71192	7.71192	0	1	nein	0	1	1448	1448	221
D50	1569	1569	200	106	62	7.87401	12.747	6.7559	5.99108	1.74728e-08	ja	31.9959	1	1369	1463	222
D51	1569	1569	30	22	27.75	5.26783	1.91205	1.40217	0.509879	0.327695	nein	1.25151	1	1539	1547	223
D52	1569	1569	11	8	11.5	3.39116	0.701083	0.509879	0.191205	0.646591	nein	0.47657	1	1558	1561	224
D53	1569	1569	13	5	1.5	1.22474	0.828553	0.318674	0.509879	0.0953043	nein	3.57607	1	1556	1564	225
D55	1569	1569	1	0	0.25	0.5	0.0637349	0	0.0637349	1	nein	1.00032	1	1568	1569	226
D56	1569	1569	3	2	0.25	0.5	0.191205	0.12747	0.0637349	1	nein	0.200319	1	1566	1567	227
D58	1569	1569	2	2	0.75	0.866025	0.12747	0.12747	0	1	nein	0	1	1567	1567	228
D59	1569	1569	5	3	2.5	1.58114	0.318674	0.191205	0.12747	0.726213	nein	0.501278	1	1564	1566	229
D60	1569	1569	0	1	0.5	0.707107	0	0.0637349	-0.0637349	1	nein	1.00032	1	1569	1568	230
D61	1569	1569	17	12	20.5	4.52769	1.08349	0.764818	0.318674	0.456152	nein	0.87011	1	1552	1557	231
D62	1569	1569	185	64	13.25	3.64005	11.7909	4.07903	7.71192	6.58045e-16	ja	63.867	1	1384	1505	232
D63	1569	1569	100	39	3	1.73205	6.37349	2.48566	3.88783	1.25218e-07	ja	28.0105	1	1469	1530	233
D64	1569	1569	213	150	65.5	8.09321	13.5755	9.56023	4.0153	0.000525594	ja	12.3642	1	1356	1419	234
D65	1569	1569	8	2	0.75	0.866025	0.509879	0.12747	0.382409	0.108815	nein	3.61151	1	1561	1567	235
D66	1569	1569	2	2	3.5	1.87083	0.12747	0.12747	0	1	nein	0	1	1567	1567	236
D68	1569	1569	190	109	85.5	9.24662	12.1096	6.9471	5.16252	1.00885e-06	ja	24.2542	1	1379	1460	237
D69	1569	1569	72	48	37.5	6.12372	4.58891	3.05927	1.52964	0.0318793	ja	4.99085	1	1497	1521	238
D70	1569	1569	27	23	5.5	2.34521	1.72084	1.4659	0.254939	0.669306	nein	0.325181	1	1542	1546	239
D72	1569	1569	37	32	31	5.56776	2.35819	2.03952	0.318674	0.626623	nein	0.370465	1	1532	1537	240
D73	1569	1569	10	6	1.25	1.11803	0.637349	0.382409	0.254939	0.453327	nein	1.00512	1	1559	1563	241
D74	1569	1569	1	0	0	0	0.0637349	0	0.0637349	1	nein	1.00032	1	1568	1569	242
D75	1569	1569	28	17	5.25	2.29129	1.78458	1.08349	0.701083	0.132352	nein	2.72801	1	1541	1552	243
D76	1569	1569	0	1	1	1	0	0.0637349	-0.0637349	1	nein	1.00032	1	1569	1568	244
D80	1569	1569	11	12	26.5	5.14782	0.701083	0.764818	-0.0637349	1	nein	0.0437993	1	1558	1557	245
D81	1569	1569	0	4	2.25	1.5	0	0.254939	-0.254939	0.124761	nein	4.00511	1	1569	1565	246
D82	1569	1569	0	1	1	1	0	0.0637349	-0.0637349	1	nein	1.00032	1	1569	1568	247
D83	1569	1569	1	1	0.75	0.866025	0.0637349	0.0637349	0	1	nein	0	1	1568	1568	248
D84	1569	1569	7	7	7.5	2.73861	0.446144	0.446144	0	1	nein	0	1	1562	1562	249
D86	1569	1569	8	10	14	3.74166	0.509879	0.637349	-0.12747	0.813995	nein	0.223504	1	1561	1559	250
D89	1569	1569	7	6	1	1	0.446144	0.382409	0.0637349	1	nein	0.0772431	1	1562	1563	251
D90	1569	1569	18	13	4	2	1.14723	0.828553	0.318674	0.470913	nein	0.814498	1	1551	1556	252
E01	1569	1569	34	59	19	4.3589	2.16699	3.76036	-1.59337	0.0111442	ja	6.92568	1	1535	1510	253
E02	1569	1569	0	2	1.75	1.32288	0	0.12747	-0.12747	0.499841	nein	2.00128	1	1569	1567	254
E03	1569	1569	164	171	373.25	19.3197	10.4525	10.8987	-0.446144	0.728749	nein	0.16375	1	1405	1398	255
E04	1569	1569	172	233	217.25	14.7394	10.9624	14.8502	-3.88783	0.00137741	ja	10.5492	1	1397	1336	256
E05	1569	1569	106	94	504	22.4499	6.7559	5.99108	0.764818	0.421541	nein	0.769013	1	1463	1475	257
E06	1569	1569	36	56	63.5	7.96869	2.29446	3.56915	-1.2747	0.0438144	ja	4.47915	1	1533	1513	258
E07	1569	1569	60	100	117.25	10.8282	3.82409	6.37349	-2.54939	0.00147966	ja	10.5373	1	1509	1469	259
E10	1569	1569	135	129	142.5	11.9373	8.60421	8.2218	0.382409	0.74785	nein	0.14889	1	1434	1440	260
E11	1569	1569	568	436	54.5	7.38241	36.2014	27.7884	8.413	5.20566e-07	ja	25.5195	1	1001	1133	261
E12	1569	1569	0	2	1	1	0	0.12747	-0.12747	0.499841	nein	2.00128	1	1569	1567	262
E13	1569	1569	40	38	29.5	5.43139	2.54939	2.42192	0.12747	0.908806	nein	0.0525892	1	1529	1531	263
E14	1569	1569	412	332	129.75	11.3908	26.2588	21.16	5.09879	0.00090612	ja	11.2755	1	1157	1237	264
E15	1569	1569	0	1	0.75	0.866025	0	0.0637349	-0.0637349	1	nein	1.00032	1	1569	1568	265
E16	1569	1569	36	26	26	5.09902	2.29446	1.65711	0.637349	0.248119	nein	1.64541	1	1533	1543	266
E20	1569	1569	2	2	3.5	1.87083	0.12747	0.12747	0	1	nein	0	1	1567	1567	267
E21	1569	1569	46	26	13.5	3.67423	2.9318	1.65711	1.2747	0.0228527	ja	5.68602	1	1523	1543	268
E22	1569	1569	3	4	3.5	1.87083	0.191205	0.254939	-0.0637349	1	nein	0.143177	1	1566	1565	269
E23	1569	1569	4	7	8	2.82843	0.254939	0.446144	-0.191205	0.548108	nein	0.82106	1	1565	1562	270
E24	1569	1569	1	4	8.25	2.87228	0.0637349	0.254939	-0.191205	0.374601	nein	1.80287	1	1568	1565	271
E25	1569	1569	5	1	0.5	0.707107	0.318674	0.0637349	0.254939	0.218302	nein	2.67178	1	1564	1568	272
E26	1569	1569	1	2	1.5	1.22474	0.0637349	0.12747	-0.0637349	1	nein	0.333652	1	1568	1567	273
E27	1569	1569	5	8	10	3.16228	0.318674	0.509879	-0.191205	0.580251	nein	0.695188	1	1564	1561	274
E28	1569	1569	7	15	6.5	2.54951	0.446144	0.956023	-0.509879	0.132438	nein	2.92963	1	1562	1554	275
E29	1569	1569	11	26	15.5	3.937	0.701083	1.65711	-0.956023	0.0193572	ja	6.15364	1	1558	1543	276
E30	1569	1569	1	1	0.5	0.707107	0.0637349	0.0637349	0	1	nein	0	1	1568	1568	277
E31	1569	1569	2	1	0.5	0.707107	0.12747	0.0637349	0.0637349	1	nein	0.333652	1	1567	1568	278
E34	1569	1569	17	29	39.25	6.26498	1.08349	1.84831	-0.764818	0.101275	nein	3.17701	1	1552	1540	279
E35	1569	1569	1	0	0	0	0.0637349	0	0.0637349	1	nein	1.00032	1	1568	1569	280
E41	1569	1569	5	4	4	2	0.318674	0.254939	0.0637349	1	nein	0.111431	1	1564	1565	281
E43	1569	1569	7	3	2.75	1.65831	0.446144	0.191205	0.254939	0.342965	nein	1.60512	1	1562	1566	282
E44	1569	1569	11	4	5.25	2.29129	0.701083	0.254939	0.446144	0.117593	nein	3.28236	1	1558	1565	283
E45	1569	1569	1	0	0	0	0.0637349	0	0.0637349	1	nein	1.00032	1	1568	1569	284
E46	1569	1569	20	7	2.25	1.5	1.2747	0.446144	0.828553	0.0186539	ja	6.31358	1	1549	1562	285
E50	1569	1569	0	1	1	1	0	0.0637349	-0.0637349	1	nein	1.00032	1	1569	1568	286
E51	1569	1569	6	3	1	1	0.382409	0.191205	0.191205	0.507184	nein	1.00288	1	1563	1566	287
E52	1569	1569	0	1	1	1	0	0.0637349	-0.0637349	1	nein	1.00032	1	1569	1568	288
E53	1569	1569	44	45	31.5	5.61249	2.80433	2.86807	-0.0637349	1	nein	0.0115639	1	1525	1524	289
E54	1569	1569	3	1	1	1	0.191205	0.0637349	0.12747	0.624761	nein	1.00128	1	1566	1568	290
E55	1569	1569	41	57	47.25	6.87386	2.61313	3.63289	-1.01976	0.123283	nein	2.69646	1	1528	1512	291
E56	1569	1569	14	9	2.5	1.58114	0.892288	0.573614	0.318674	0.403127	nein	1.09498	1	1555	1560	292
E58	1569	1569	0	1	1.5	1.22474	0	0.0637349	-0.0637349	1	nein	1.00032	1	1569	1568	293
E59	1569	1569	2	2	1.5	1.22474	0.12747	0.12747	0	1	nein	0	1	1567	1567	294
E60	1569	1569	7	1	1	1	0.446144	0.0637349	0.382409	0.069964	nein	4.5115	1	1562	1568	295
E61	1569	1569	51	40	37.75	6.1441	3.25048	2.54939	0.701083	0.28736	nein	1.36938	1	1518	1529	296
E63	1569	1569	0	3	3	1.73205	0	0.191205	-0.191205	0.249761	nein	3.00287	1	1569	1566	297
E64	1569	1569	4	1	2.75	1.65831	0.254939	0.0637349	0.191205	0.374601	nein	1.80287	1	1565	1568	298
E65	1569	1569	2	6	2	1.41421	0.12747	0.382409	-0.254939	0.288434	nein	2.00511	1	1567	1563	299
E66	1569	1569	283	322	54.5	7.38241	18.037	20.5226	-2.48566	0.0854586	nein	3.11452	1	1286	1247	300
E67	1569	1569	6	7	2.5	1.58114	0.382409	0.446144	-0.0637349	1	nein	0.0772431	1	1563	1562	301
E68	1569	1569	4	7	7.5	2.73861	0.254939	0.446144	-0.191205	0.548108	nein	0.82106	1	1565	1562	302
E70	1569	1569	0	1	0.75	0.866025	0	0.0637349	-0.0637349	1	nein	1.00032	1	1569	1568	303
E71	1569	1569	16	7	5	2.23607	1.01976	0.446144	0.573614	0.0919472	nein	3.54774	1	1553	1562	304
E72	1569	1569	12	9	1.75	1.32288	0.764818	0.573614	0.191205	0.662547	nein	0.431459	1	1557	1560	305
E73	1569	1569	20	31	30.75	5.54527	1.2747	1.97578	-0.701083	0.157364	nein	2.41175	1	1549	1538	306
E74	1569	1569	5	17	24	4.89898	0.318674	1.08349	-0.764818	0.0165281	ja	6.59167	1	1564	1552	307
E75	1569	1569	4	3	3	1.73205	0.254939	0.191205	0.0637349	1	nein	0.143177	1	1565	1566	308
E76	1569	1569	1	0	0.25	0.5	0.0637349	0	0.0637349	1	nein	1.00032	1	1568	1569	309
E78	1569	1569	760	742	213.25	14.6031	48.4385	47.2913	1.14723	0.543524	nein	0.413756	1	809	827	310
E79	1569	1569	288	265	146	12.083	18.3556	16.8897	1.4659	0.302652	nein	1.16124	1	1281	1304	311
E80	1569	1569	4	7	5.5	2.34521	0.254939	0.446144	-0.191205	0.548108	nein	0.82106	1	1565	1562	312
E83	1569	1569	69	35	29	5.38516	4.39771	2.23072	2.16699	0.00091296	ja	11.4964	1	1500	1534	313
E84	1569	1569	0	1	1.75	1.32288	0	0.0637349	-0.0637349	1	nein	1.00032	1	1569	1568	314
E85	1569	1569	3	2	1.25	1.11803	0.191205	0.12747	0.0637349	1	nein	0.200319	1	1566	1567	315
E86	1569	1569	154	62	1.5	1.22474	9.81517	3.95156	5.86361	7.5689e-11	ja	42.0818	1	1415	1507	316
E87	1569	1569	364	191	198.75	14.0979	23.1995	12.1734	11.0261	5.41186e-16	ja	65.513	1	1205	1378	317
E88	1569	1569	81	100	170.5	13.0576	5.16252	6.37349	-1.21096	0.167965	nein	2.11656	1	1488	1469	318
E89	1569	1569	24	41	54	7.34847	1.52964	2.61313	-1.08349	0.0441133	ja	4.5402	1	1545	1528	319
E90	1569	1569	2	1	1.25	1.11803	0.12747	0.0637349	0.0637349	1	nein	0.333652	1	1567	1568	320
F00	1569	1569	15	30	36.5	6.04152	0.956023	1.91205	-0.956023	0.0343925	ja	5.07274	1	1554	1539	321
F01	1569	1569	60	33	5	2.23607	3.82409	2.10325	1.72084	0.00591697	ja	8.07812	1	1509	1536	322
F02	1569	1569	2	13	7.25	2.69258	0.12747	0.828553	-0.701083	0.0072531	ja	8.10541	1	1567	1556	323
F03	1569	1569	72	69	40.25	6.34429	4.58891	4.39771	0.191205	0.863236	nein	0.0668328	1	1497	1500	324
F04	1569	1569	1	1	1.5	1.22474	0.0637349	0.0637349	0	1	nein	0	1	1568	1568	325
F05	1569	1569	59	22	11.5	3.39116	3.76036	1.40217	2.35819	3.81295e-05	ja	17.3491	1	1510	1547	326
F06	1569	1569	55	65	84.75	9.20598	3.50542	4.14277	-0.637349	0.40226	nein	0.866468	1	1514	1504	327
F07	1569	1569	30	30	45	6.7082	1.91205	1.91205	0	1	nein	0	1	1539	1539	328
F09	1569	1569	8	5	3	1.73205	0.509879	0.318674	0.191205	0.580251	nein	0.695188	1	1561	1564	329
F10	1569	1569	128	56	54.25	7.36546	8.15806	3.56915	4.58891	4.78369e-08	ja	29.9288	1	1441	1513	330
F11	1569	1569	24	6	10	3.16228	1.52964	0.382409	1.14723	0.00136015	ja	10.9042	1	1545	1563	331
F12	1569	1569	6	5	1	1	0.382409	0.318674	0.0637349	1	nein	0.0912289	1	1563	1564	332
F13	1569	1569	14	17	27	5.19615	0.892288	1.08349	-0.191205	0.718753	nein	0.293219	1	1555	1552	333
F14	1569	1569	0	1	0.5	0.707107	0	0.0637349	-0.0637349	1	nein	1.00032	1	1569	1568	334
F15	1569	1569	1	1	0.5	0.707107	0.0637349	0.0637349	0	1	nein	0	1	1568	1568	335
F16	1569	1569	0	1	0.5	0.707107	0	0.0637349	-0.0637349	1	nein	1.00032	1	1569	1568	336
F17	1569	1569	267	131	68.75	8.29156	17.0172	8.34927	8.66794	2.79219e-13	ja	53.2227	1	1302	1438	337
F19	1569	1569	19	13	7.75	2.78388	1.21096	0.828553	0.382409	0.374623	nein	1.13659	1	1550	1556	338
F20	1569	1569	16	25	4	2	1.01976	1.59337	-0.573614	0.208022	nein	2.00176	1	1553	1544	339
F21	1569	1569	1	1	2	1.41421	0.0637349	0.0637349	0	1	nein	0	1	1568	1568	340
F22	1569	1569	6	11	4.5	2.12132	0.382409	0.701083	-0.318674	0.330978	nein	1.4786	1	1563	1558	341
F23	1569	1569	7	9	8	2.82843	0.446144	0.573614	-0.12747	0.803117	nein	0.251281	1	1562	1560	342
F24	1569	1569	0	1	0.25	0.5	0	0.0637349	-0.0637349	1	nein	1.00032	1	1569	1568	343
F25	1569	1569	7	12	15.75	3.96863	0.446144	0.764818	-0.318674	0.357809	nein	1.3238	1	1562	1557	344
F28	1569	1569	0	2	2.75	1.65831	0	0.12747	-0.12747	0.499841	nein	2.00128	1	1569	1567	345
F29	1569	1569	10	18	5.5	2.34521	0.637349	1.14723	-0.509879	0.182965	nein	2.30629	1	1559	1551	346
F30	1569	1569	2	4	5	2.23607	0.12747	0.254939	-0.12747	0.687201	nein	0.667944	1	1567	1565	347
F31	1569	1569	9	14	13.5	3.67423	0.573614	0.892288	-0.318674	0.403127	nein	1.09498	1	1560	1555	348
F32	1569	1569	405	371	403	20.0749	25.8126	23.6456	2.16699	0.172094	nein	1.97911	1	1164	1198	349
F33	1569	1569	123	126	177.75	13.3323	7.83939	8.03059	-0.191205	0.894939	nein	0.0392598	1	1446	1443	350
F34	1569	1569	46	51	24.75	4.97494	2.9318	3.25048	-0.318674	0.680132	nein	0.265953	1	1523	1518	351
F38	1569	1569	2	2	1.5	1.22474	0.12747	0.12747	0	1	nein	0	1	1567	1567	352
F39	1569	1569	0	2	2	1.41421	0	0.12747	-0.12747	0.499841	nein	2.00128	1	1569	1567	353
F40	1569	1569	24	33	22.75	4.7697	1.52964	2.10325	-0.573614	0.284815	nein	1.44734	1	1545	1536	354
F41	1569	1569	121	149	90.75	9.52628	7.71192	9.49649	-1.78458	0.0854976	nein	3.17706	1	1448	1420	355
F42	1569	1569	4	9	8.75	2.95804	0.254939	0.573614	-0.318674	0.265843	nein	1.93108	1	1565	1560	356
F43	1569	1569	203	217	41.5	6.44205	12.9382	13.8305	-0.892288	0.495536	nein	0.538779	1	1366	1352	357
F44	1569	1569	7	13	1.75	1.32288	0.446144	0.828553	-0.382409	0.26164	nein	1.81155	1	1562	1556	358
F45	1569	1569	279	339	192.75	13.8834	17.782	21.6061	-3.82409	0.00805366	ja	7.25381	1	1290	1230	359
F48	1569	1569	69	96	47.25	6.87386	4.39771	6.11855	-1.72084	0.0372819	ja	4.66339	1	1500	1473	360
F50	1569	1569	8	11	5.25	2.29129	0.509879	0.701083	-0.191205	0.646591	nein	0.47657	1	1561	1558	361
F51	1569	1569	39	38	61.75	7.85812	2.48566	2.42192	0.0637349	1	nein	0.0133137	1	1530	1531	362
F52	1569	1569	80	125	133.75	11.565	5.09879	7.96686	-2.86807	0.00142703	ja	10.5685	1	1489	1444	363
F54	1569	1569	16	15	24.75	4.97494	1.01976	0.956023	0.0637349	1	nein	0.0325799	1	1553	1554	364
F55	1569	1569	8	5	7	2.64575	0.509879	0.318674	0.191205	0.580251	nein	0.695188	1	1561	1564	365
F59	1569	1569	0	1	1.5	1.22474	0	0.0637349	-0.0637349	1	nein	1.00032	1	1569	1568	366
F60	1569	1569	32	38	2	1.41421	2.03952	2.42192	-0.382409	0.545882	nein	0.52602	1	1537	1531	367
F61	1569	1569	5	5	1	1	0.318674	0.318674	0	1	nein	0	1	1564	1564	368
F62	1569	1569	38	16	10.75	3.27872	2.42192	1.01976	1.40217	0.00354712	ja	9.1199	1	1531	1553	369
F63	1569	1569	2	3	2.5	1.58114	0.12747	0.191205	-0.0637349	1	nein	0.200319	1	1567	1566	370
F64	1569	1569	1	1	1	1	0.0637349	0.0637349	0	1	nein	0	1	1568	1568	371
F65	1569	1569	1	0	0.25	0.5	0.0637349	0	0.0637349	1	nein	1.00032	1	1568	1569	372
F66	1569	1569	3	6	5.5	2.34521	0.191205	0.382409	-0.191205	0.507184	nein	1.00288	1	1566	1563	373
F68	1569	1569	9	7	16.75	4.09268	0.573614	0.446144	0.12747	0.803117	nein	0.251281	1	1560	1562	374
F69	1569	1569	3	3	2	1.41421	0.191205	0.191205	0	1	nein	0	1	1566	1566	375
F70	1569	1569	1	2	1.25	1.11803	0.0637349	0.12747	-0.0637349	1	nein	0.333652	1	1568	1567	376
F71	1569	1569	0	1	1	1	0	0.0637349	-0.0637349	1	nein	1.00032	1	1569	1568	377
F72	1569	1569	2	2	1.75	1.32288	0.12747	0.12747	0	1	nein	0	1	1567	1567	378
F73	1569	1569	0	1	1	1	0	0.0637349	-0.0637349	1	nein	1.00032	1	1569	1568	379
F79	1569	1569	5	5	1	1	0.318674	0.318674	0	1	nein	0	1	1564	1564	380
F80	1569	1569	6	10	10.5	3.24037	0.382409	0.637349	-0.254939	0.453327	nein	1.00512	1	1563	1559	381
F81	1569	1569	2	3	1.5	1.22474	0.12747	0.191205	-0.0637349	1	nein	0.200319	1	1567	1566	382
F82	1569	1569	4	4	7	2.64575	0.254939	0.254939	0	1	nein	0	1	1565	1565	383
F83	1569	1569	2	3	1	1	0.12747	0.191205	-0.0637349	1	nein	0.200319	1	1567	1566	384
F84	1569	1569	1	5	2.5	1.58114	0.0637349	0.318674	-0.254939	0.218302	nein	2.67178	1	1568	1564	385
F89	1569	1569	2	3	1	1	0.12747	0.191205	-0.0637349	1	nein	0.200319	1	1567	1566	386
F90	1569	1569	3	10	14.5	3.80789	0.191205	0.637349	-0.446144	0.0916175	nein	3.78491	1	1566	1559	387
F91	1569	1569	4	8	2.5	1.58114	0.254939	0.509879	-0.254939	0.386769	nein	1.33845	1	1565	1561	388
F92	1569	1569	2	1	1	1	0.12747	0.0637349	0.0637349	1	nein	0.333652	1	1567	1568	389
F93	1569	1569	3	2	1.5	1.22474	0.191205	0.12747	0.0637349	1	nein	0.200319	1	1566	1567	390
F94	1569	1569	1	0	0.25	0.5	0.0637349	0	0.0637349	1	nein	1.00032	1	1568	1569	391
F95	1569	1569	6	10	22.5	4.74342	0.382409	0.637349	-0.254939	0.453327	nein	1.00512	1	1563	1559	392
F98	1569	1569	5	10	16	4	0.318674	0.637349	-0.318674	0.300587	nein	1.67467	1	1564	1559	393
F99	1569	1569	17	20	15.5	3.937	1.08349	1.2747	-0.191205	0.741342	nein	0.246146	1	1552	1549	394
G00	1569	1569	1	1	0.5	0.707107	0.0637349	0.0637349	0	1	nein	0	1	1568	1568	395
G01	1569	1569	1	0	0	0	0.0637349	0	0.0637349	1	nein	1.00032	1	1568	1569	396
G02	1569	1569	0	1	1	1	0	0.0637349	-0.0637349	1	nein	1.00032	1	1569	1568	397
G03	1569	1569	3	4	3.75	1.93649	0.191205	0.254939	-0.0637349	1	nein	0.143177	1	1566	1565	398
G04	1569	1569	5	9	2.25	1.5	0.318674	0.573614	-0.254939	0.422896	nein	1.14798	1	1564	1560	399
G05	1569	1569	0	1	0.75	0.866025	0	0.0637349	-0.0637349	1	nein	1.00032	1	1569	1568	400
G06	1569	1569	2	2	1.75	1.32288	0.12747	0.12747	0	1	nein	0	1	1567	1567	401
G08	1569	1569	1	1	1	1	0.0637349	0.0637349	0	1	nein	0	1	1568	1568	402
G09	1569	1569	0	1	1.5	1.22474	0	0.0637349	-0.0637349	1	nein	1.00032	1	1569	1568	403
G10	1569	1569	0	1	0.75	0.866025	0	0.0637349	-0.0637349	1	nein	1.00032	1	1569	1568	404
G11	1569	1569	1	3	1.25	1.11803	0.0637349	0.191205	-0.12747	0.624761	nein	1.00128	1	1568	1566	405
G12	1569	1569	1	2	0.75	0.866025	0.0637349	0.12747	-0.0637349	1	nein	0.333652	1	1568	1567	406
G13	1569	1569	1	1	1.25	1.11803	0.0637349	0.0637349	0	1	nein	0	1	1568	1568	407
G14	1569	1569	1	0	0.5	0.707107	0.0637349	0	0.0637349	1	nein	1.00032	1	1568	1569	408
G20	1569	1569	17	65	122.25	11.0567	1.08349	4.14277	-3.05927	6.16021e-08	ja	28.8515	1	1552	1504	409
G21	1569	1569	6	18	30.25	5.5	0.382409	1.14723	-0.764818	0.0221517	ja	6.04624	1	1563	1551	410
G22	1569	1569	0	2	1.25	1.11803	0	0.12747	-0.12747	0.499841	nein	2.00128	1	1569	1567	411
G23	1569	1569	0	3	1.5	1.22474	0	0.191205	-0.191205	0.249761	nein	3.00287	1	1569	1566	412
G24	1569	1569	4	14	12.5	3.53553	0.254939	0.892288	-0.637349	0.0304161	ja	5.58761	1	1565	1555	413
G25	1569	1569	49	75	57.75	7.59934	3.12301	4.78011	-1.65711	0.0216247	ja	5.6759	1	1520	1494	414
G26	1569	1569	1	0	0.25	0.5	0.0637349	0	0.0637349	1	nein	1.00032	1	1568	1569	415
G30	1569	1569	15	32	44.25	6.65207	0.956023	2.03952	-1.08349	0.0177606	ja	6.24243	1	1554	1537	416
G31	1569	1569	16	17	6.5	2.54951	1.01976	1.08349	-0.0637349	1	nein	0.0306251	1	1553	1552	417
G32	1569	1569	0	1	0.25	0.5	0	0.0637349	-0.0637349	1	nein	1.00032	1	1569	1568	418
G35	1569	1569	9	19	18.5	4.30116	0.573614	1.21096	-0.637349	0.0857562	nein	3.60358	1	1560	1550	419
G37	1569	1569	1	3	1	1	0.0637349	0.191205	-0.12747	0.624761	nein	1.00128	1	1568	1566	420
G40	1569	1569	66	56	17.5	4.1833	4.2065	3.56915	0.637349	0.405991	nein	0.852829	1	1503	1513	421
G41	1569	1569	3	4	5.5	2.34521	0.191205	0.254939	-0.0637349	1	nein	0.143177	1	1566	1565	422
G43	1569	1569	42	76	44.5	6.67083	2.67686	4.84385	-2.16699	0.00184208	ja	10.1794	1	1527	1493	423
G44	1569	1569	43	50	28	5.2915	2.7406	3.18674	-0.446144	0.527863	nein	0.542974	1	1526	1519	424
G45	1569	1569	74	71	102.75	10.1366	4.71638	4.52518	0.191205	0.865026	nein	0.065076	1	1495	1498	425
G46	1569	1569	17	11	2.75	1.65831	1.08349	0.701083	0.382409	0.342751	nein	1.29729	1	1552	1558	426
G47	1569	1569	255	272	508.5	22.5499	16.2524	17.3359	-1.08349	0.444842	nein	0.659073	1	1314	1297	427
G50	1569	1569	12	21	17.5	4.1833	0.764818	1.33843	-0.573614	0.160538	nein	2.48063	1	1557	1548	428
G51	1569	1569	33	27	53.25	7.29726	2.10325	1.72084	0.382409	0.514894	nein	0.611696	1	1536	1542	429
G52	1569	1569	4	5	2.5	1.58114	0.254939	0.318674	-0.0637349	1	nein	0.111431	1	1565	1564	430
G53	1569	1569	6	7	1.25	1.11803	0.382409	0.446144	-0.0637349	1	nein	0.0772431	1	1563	1562	431
G54	1569	1569	423	39	80.5	8.97218	26.9598	2.48566	24.4742	1.52394e-94	ja	374.272	1	1146	1530	432
G55	1569	1569	36	56	96.75	9.83616	2.29446	3.56915	-1.2747	0.0438144	ja	4.47915	1	1533	1513	433
G56	1569	1569	113	116	321.5	17.9304	7.20204	7.39324	-0.191205	0.890853	nein	0.0423952	1	1456	1453	434
G57	1569	1569	42	44	45.75	6.76387	2.67686	2.80433	-0.12747	0.913012	nein	0.0478222	1	1527	1525	435
G58	1569	1569	29	53	80	8.94427	1.84831	3.37795	-1.52964	0.00965025	ja	7.21287	1	1540	1516	436
G59	1569	1569	4	4	5.75	2.39792	0.254939	0.254939	0	1	nein	0	1	1565	1565	437
G60	1569	1569	10	15	28.75	5.3619	0.637349	0.956023	-0.318674	0.422485	nein	1.00803	1	1559	1554	438
G61	1569	1569	2	9	1.5	1.22474	0.12747	0.573614	-0.446144	0.0649677	nein	4.47022	1	1567	1560	439
G62	1569	1569	194	176	246.75	15.7083	12.3646	11.2173	1.14723	0.346713	nein	0.992728	1	1375	1393	440
G63	1569	1569	208	131	134.5	11.5974	13.2569	8.34927	4.90758	1.15259e-05	ja	19.6079	1	1361	1438	441
G64	1569	1569	1	2	2.5	1.58114	0.0637349	0.12747	-0.0637349	1	nein	0.333652	1	1568	1567	442
G70	1569	1569	6	8	5.75	2.39792	0.382409	0.509879	-0.12747	0.790059	nein	0.286995	1	1563	1561	443
G71	1569	1569	5	4	1.25	1.11803	0.318674	0.254939	0.0637349	1	nein	0.111431	1	1564	1565	444
G72	1569	1569	3	6	8.5	2.91548	0.191205	0.382409	-0.191205	0.507184	nein	1.00288	1	1566	1563	445
G73	1569	1569	1	2	1.5	1.22474	0.0637349	0.12747	-0.0637349	1	nein	0.333652	1	1568	1567	446
G80	1569	1569	2	6	1	1	0.12747	0.382409	-0.254939	0.288434	nein	2.00511	1	1567	1563	447
G81	1569	1569	79	52	114.5	10.7005	5.03505	3.31421	1.72084	0.0199863	ja	5.80732	1	1490	1517	448
G82	1569	1569	28	17	1.5	1.22474	1.78458	1.08349	0.701083	0.132352	nein	2.72801	1	1541	1552	449
G83	1569	1569	38	24	14.5	3.80789	2.42192	1.52964	0.892288	0.09464	nein	3.22501	1	1531	1545	450
G90	1569	1569	5	10	10.25	3.20156	0.318674	0.637349	-0.318674	0.300587	nein	1.67467	1	1564	1559	451
G91	1569	1569	6	6	1.5	1.22474	0.382409	0.382409	0	1	nein	0	1	1563	1563	452
G92	1569	1569	3	0	0.25	0.5	0.191205	0	0.191205	0.249761	nein	3.00287	1	1566	1569	453
G93	1569	1569	36	44	26.5	5.14782	2.29446	2.80433	-0.509879	0.428076	nein	0.820929	1	1533	1525	454
G95	1569	1569	17	25	43.75	6.61438	1.08349	1.59337	-0.509879	0.276707	nein	1.54448	1	1552	1544	455
G96	1569	1569	3	3	0.5	0.707107	0.191205	0.191205	0	1	nein	0	1	1566	1566	456
G97	1569	1569	1	3	1	1	0.0637349	0.191205	-0.12747	0.624761	nein	1.00128	1	1568	1566	457
G98	1569	1569	2	2	1.5	1.22474	0.12747	0.12747	0	1	nein	0	1	1567	1567	458
G99	1569	1569	15	11	7	2.64575	0.956023	0.701083	0.254939	0.555537	nein	0.620526	1	1554	1558	459
H00	1569	1569	21	52	32	5.65685	1.33843	3.31421	-1.97578	0.000317288	ja	13.4779	1	1548	1517	460
H01	1569	1569	29	61	52.5	7.24569	1.84831	3.88783	-2.03952	0.000820365	ja	11.7137	1	1540	1508	461
H02	1569	1569	48	65	25	5	3.05927	4.14277	-1.08349	0.124925	nein	2.65306	1	1521	1504	462
H03	1569	1569	0	1	0.5	0.707107	0	0.0637349	-0.0637349	1	nein	1.00032	1	1569	1568	463
H04	1569	1569	103	162	42	6.48074	6.56469	10.325	-3.76036	0.000186624	ja	14.3475	1	1466	1407	464
H05	1569	1569	3	5	1.75	1.32288	0.191205	0.318674	-0.12747	0.726213	nein	0.501278	1	1566	1564	465
H06	1569	1569	1	3	1.5	1.22474	0.0637349	0.191205	-0.12747	0.624761	nein	1.00128	1	1568	1566	466
H10	1569	1569	132	213	96.5	9.82344	8.413	13.5755	-5.16252	4.5827e-06	ja	21.3665	1	1437	1356	467
H11	1569	1569	29	71	63.5	7.96869	1.84831	4.52518	-2.67686	2.40285e-05	ja	18.2206	1	1540	1498	468
H13	1569	1569	6	7	17	4.12311	0.382409	0.446144	-0.0637349	1	nein	0.0772431	1	1563	1562	469
H15	1569	1569	2	6	1.25	1.11803	0.12747	0.382409	-0.254939	0.288434	nein	2.00511	1	1567	1563	470
H16	1569	1569	29	40	24.5	4.94975	1.84831	2.54939	-0.701083	0.223234	nein	1.79305	1	1540	1529	471
H17	1569	1569	13	23	3.75	1.93649	0.828553	1.4659	-0.637349	0.130275	nein	2.81002	1	1556	1546	472
H18	1569	1569	29	54	125.75	11.2138	1.84831	3.44168	-1.59337	0.00723293	ja	7.7347	1	1540	1515	473
H19	1569	1569	20	40	67.5	8.21584	1.2747	2.54939	-1.2747	0.0126216	ja	6.79662	1	1549	1529	474
H20	1569	1569	5	10	1.75	1.32288	0.318674	0.637349	-0.318674	0.300587	nein	1.67467	1	1564	1559	475
H21	1569	1569	12	14	33.5	5.78792	0.764818	0.892288	-0.12747	0.844373	nein	0.155132	1	1557	1555	476
H22	1569	1569	1	1	0.5	0.707107	0.0637349	0.0637349	0	1	nein	0	1	1568	1568	477
H25	1569	1569	232	300	235.5	15.346	14.7865	19.1205	-4.33397	0.001419	ja	10.4661	1	1337	1269	478
H26	1569	1569	240	296	152.5	12.3491	15.2964	18.8655	-3.56915	0.00904065	ja	7.05597	1	1329	1273	479
H27	1569	1569	44	53	46.5	6.81909	2.80433	3.37795	-0.573614	0.409424	nein	0.861688	1	1525	1516	480
H28	1569	1569	9	9	11.25	3.3541	0.573614	0.573614	0	1	nein	0	1	1560	1560	481
H30	1569	1569	1	5	2	1.41421	0.0637349	0.318674	-0.254939	0.218302	nein	2.67178	1	1568	1564	482
H31	1569	1569	13	20	27.75	5.26783	0.828553	1.2747	-0.446144	0.293642	nein	1.50063	1	1556	1549	483
H32	1569	1569	1	0	0	0	0.0637349	0	0.0637349	1	nein	1.00032	1	1568	1569	484
H33	1569	1569	52	69	69.5	8.33667	3.31421	4.39771	-1.08349	0.137661	nein	2.48422	1	1517	1500	485
H34	1569	1569	28	20	6.75	2.59808	1.78458	1.2747	0.509879	0.308585	nein	1.35405	1	1541	1549	486
H35	1569	1569	255	374	483.75	21.9943	16.2524	23.8368	-7.58445	1.33469e-07	ja	28.1576	1	1314	1195	487
H36	1569	1569	145	157	186.5	13.6565	9.24156	10.0064	-0.764818	0.505575	nein	0.527597	1	1424	1412	488
H40	1569	1569	162	238	43.5	6.59545	10.325	15.1689	-4.84385	5.71283e-05	ja	16.5496	1	1407	1331	489
H42	1569	1569	0	1	1.75	1.32288	0	0.0637349	-0.0637349	1	nein	1.00032	1	1569	1568	490
H43	1569	1569	89	131	81	9	5.6724	8.34927	-2.67686	0.00406091	ja	8.62271	1	1480	1438	491
H44	1569	1569	14	17	13	3.60555	0.892288	1.08349	-0.191205	0.718753	nein	0.293219	1	1555	1552	492
H45	1569	1569	0	1	1.25	1.11803	0	0.0637349	-0.0637349	1	nein	1.00032	1	1569	1568	493
H46	1569	1569	2	5	0.5	0.707107	0.12747	0.318674	-0.191205	0.452602	nein	1.28859	1	1567	1564	494
H47	1569	1569	66	98	10.5	3.24037	4.2065	6.24602	-2.03952	0.0126849	ja	6.58822	1	1503	1471	495
H48	1569	1569	4	3	4	2	0.254939	0.191205	0.0637349	1	nein	0.143177	1	1565	1566	496
H49	1569	1569	7	8	12.25	3.5	0.446144	0.509879	-0.0637349	1	nein	0.0669869	1	1562	1561	497
H50	1569	1569	135	186	11.5	3.39116	8.60421	11.8547	-3.25048	0.00317548	ja	9.02613	1	1434	1383	498
H51	1569	1569	11	9	4	2	0.701083	0.573614	0.12747	0.823239	nein	0.201283	1	1558	1560	499
H52	1569	1569	588	800	337	18.3576	37.4761	50.9879	-13.5118	3.05354e-14	ja	58.0627	1	981	769	500
H53	1569	1569	266	351	336.5	18.3439	16.9535	22.3709	-5.41746	0.0001585	ja	14.5758	1	1303	1218	501
H54	1569	1569	70	66	4.25	2.06155	4.46144	4.2065	0.254939	0.79265	nein	0.122977	1	1499	1503	502
H55	1569	1569	4	5	1.25	1.11803	0.254939	0.318674	-0.0637349	1	nein	0.111431	1	1565	1564	503
H57	1569	1569	34	57	40	6.32456	2.16699	3.63289	-1.4659	0.0187918	ja	5.9868	1	1535	1512	504
H58	1569	1569	4	4	2.75	1.65831	0.254939	0.254939	0	1	nein	0	1	1565	1565	505
H59	1569	1569	34	42	34.5	5.87367	2.16699	2.67686	-0.509879	0.416474	nein	0.863007	1	1535	1527	506
H60	1569	1569	118	154	104.5	10.2225	7.52071	9.81517	-2.29446	0.0262258	ja	5.2169	1	1451	1415	507
H61	1569	1569	234	307	220	14.8324	14.914	19.5666	-4.65264	0.000657867	ja	11.9023	1	1335	1262	508
H62	1569	1569	1	2	0	0	0.0637349	0.12747	-0.0637349	1	nein	0.333652	1	1568	1567	509
H65	1569	1569	37	50	31.5	5.61249	2.35819	3.18674	-0.828553	0.1917	nein	1.99792	1	1532	1519	510
H66	1569	1569	48	61	6.25	2.5	3.05927	3.88783	-0.828553	0.241925	nein	1.60625	1	1521	1508	511
H68	1569	1569	40	53	10.25	3.20156	2.54939	3.37795	-0.828553	0.206293	nein	1.87271	1	1529	1516	512
H69	1569	1569	33	44	30.5	5.52268	2.10325	2.80433	-0.701083	0.248408	nein	1.61096	1	1536	1525	513
H70	1569	1569	1	3	3.25	1.80278	0.0637349	0.191205	-0.12747	0.624761	nein	1.00128	1	1568	1566	514
H71	1569	1569	3	5	4.25	2.06155	0.191205	0.318674	-0.12747	0.726213	nein	0.501278	1	1566	1564	515
H72	1569	1569	12	8	6.5	2.54951	0.764818	0.509879	0.254939	0.502061	nein	0.805131	1	1557	1561	516
H73	1569	1569	37	36	7	2.64575	2.35819	2.29446	0.0637349	1	nein	0.0140249	1	1532	1533	517
H74	1569	1569	6	11	5.75	2.39792	0.382409	0.701083	-0.318674	0.330978	nein	1.4786	1	1563	1558	518
H80	1569	1569	2	5	6.5	2.54951	0.12747	0.318674	-0.191205	0.452602	nein	1.28859	1	1567	1564	519
H81	1569	1569	52	102	208	14.4222	3.31421	6.50096	-3.18674	4.4876e-05	ja	17.0716	1	1517	1467	520
H82	1569	1569	0	2	3.25	1.80278	0	0.12747	-0.12747	0.499841	nein	2.00128	1	1569	1567	521
H83	1569	1569	12	18	32	5.65685	0.764818	1.14723	-0.382409	0.359272	nein	1.21158	1	1557	1551	522
H90	1569	1569	151	232	63	7.93725	9.62396	14.7865	-5.16252	1.20792e-05	ja	19.512	1	1418	1337	523
H91	1569	1569	176	228	102.5	10.1242	11.2173	14.5315	-3.31421	0.00650648	ja	7.6821	1	1393	1341	524
H92	1569	1569	31	52	121.75	11.034	1.97578	3.31421	-1.33843	0.0255209	ja	5.45761	1	1538	1517	525
H93	1569	1569	106	175	187.5	13.6931	6.7559	11.1536	-4.39771	1.9582e-05	ja	18.6095	1	1463	1394	526
H95	1569	1569	2	4	4	2	0.12747	0.254939	-0.12747	0.687201	nein	0.667944	1	1567	1565	527
I00	1569	1569	1	3	5.5	2.34521	0.0637349	0.191205	-0.12747	0.624761	nein	1.00128	1	1568	1566	528
I01	1569	1569	1	0	0.25	0.5	0.0637349	0	0.0637349	1	nein	1.00032	1	1568	1569	529
I05	1569	1569	13	10	1.5	1.22474	0.828553	0.637349	0.191205	0.676504	nein	0.394194	1	1556	1559	530
I06	1569	1569	3	6	6.75	2.59808	0.191205	0.382409	-0.191205	0.507184	nein	1.00288	1	1566	1563	531
I07	1569	1569	28	39	11	3.31662	1.78458	2.48566	-0.701083	0.21657	nein	1.84537	1	1541	1530	532
I08	1569	1569	36	28	4	2	2.29446	1.78458	0.509879	0.376807	nein	1.02082	1	1533	1541	533
I09	1569	1569	0	2	2.5	1.58114	0	0.12747	-0.12747	0.499841	nein	2.00128	1	1569	1567	534
I10	1569	1569	1020	955	65	8.06226	65.0096	60.8668	4.14277	0.017985	ja	5.77209	1	549	614	535
I11	1569	1569	189	202	50.25	7.08872	12.0459	12.8744	-0.828553	0.516624	nein	0.493747	1	1380	1367	536
I12	1569	1569	53	36	66.75	8.17007	3.37795	2.29446	1.08349	0.0847858	nein	3.34198	1	1516	1533	537
I13	1569	1569	35	23	26.5	5.14782	2.23072	1.4659	0.764818	0.144245	nein	2.52951	1	1534	1546	538
I15	1569	1569	42	40	30.25	5.5	2.67686	2.54939	0.12747	0.910986	nein	0.0500894	1	1527	1529	539
I20	1569	1569	117	135	128.5	11.3358	7.45698	8.60421	-1.14723	0.264101	nein	1.39798	1	1452	1434	540
I21	1569	1569	187	120	139.25	11.8004	11.9184	7.64818	4.27024	6.92215e-05	ja	16.2078	1	1382	1449	541
I22	1569	1569	2	4	2.5	1.58114	0.12747	0.254939	-0.12747	0.687201	nein	0.667944	1	1567	1565	542
I23	1569	1569	0	1	1.25	1.11803	0	0.0637349	-0.0637349	1	nein	1.00032	1	1569	1568	543
I24	1569	1569	23	30	56.5	7.51665	1.4659	1.91205	-0.446144	0.406094	nein	0.940412	1	1546	1539	544
I25	1569	1569	532	442	166.75	12.9132	33.9069	28.1708	5.73614	0.000590995	ja	12.0593	1	1037	1127	545
I26	1569	1569	71	37	9.75	3.1225	4.52518	2.35819	2.16699	0.00113695	ja	11.0852	1	1498	1532	546
I27	1569	1569	42	41	21	4.58258	2.67686	2.61313	0.0637349	1	nein	0.0123755	1	1527	1528	547
I28	1569	1569	1	0	0.5	0.707107	0.0637349	0	0.0637349	1	nein	1.00032	1	1568	1569	548
I30	1569	1569	2	3	2.75	1.65831	0.12747	0.191205	-0.0637349	1	nein	0.200319	1	1567	1566	549
I31	1569	1569	16	17	5.75	2.39792	1.01976	1.08349	-0.0637349	1	nein	0.0306251	1	1553	1552	550
I33	1569	1569	8	2	2.75	1.65831	0.509879	0.12747	0.382409	0.108815	nein	3.61151	1	1561	1567	551
I34	1569	1569	94	128	48.5	6.96419	5.99108	8.15806	-2.16699	0.0214036	ja	5.60364	1	1475	1441	552
I35	1569	1569	93	107	25.25	5.02494	5.92734	6.81963	-0.892288	0.342125	nein	1.04671	1	1476	1462	553
I36	1569	1569	22	22	28.5	5.33854	1.40217	1.40217	0	1	nein	0	1	1547	1547	554
I37	1569	1569	4	5	6.25	2.5	0.254939	0.318674	-0.0637349	1	nein	0.111431	1	1565	1564	555
I38	1569	1569	18	24	14.5	3.80789	1.14723	1.52964	-0.382409	0.437699	nein	0.868771	1	1551	1545	556
I40	1569	1569	3	4	2.5	1.58114	0.191205	0.254939	-0.0637349	1	nein	0.143177	1	1566	1565	557
I42	1569	1569	62	49	20.75	4.55522	3.95156	3.12301	0.828553	0.246067	nein	1.57835	1	1507	1520	558
I43	1569	1569	1	2	1.25	1.11803	0.0637349	0.12747	-0.0637349	1	nein	0.333652	1	1568	1567	559
I44	1569	1569	82	68	17	4.12311	5.22626	4.33397	0.892288	0.276658	nein	1.37226	1	1487	1501	560
I45	1569	1569	35	45	5.5	2.34521	2.23072	2.86807	-0.637349	0.308046	nein	1.2827	1	1534	1524	561
I46	1569	1569	41	7	2.75	1.65831	2.61313	0.446144	2.16699	5.19426e-07	ja	24.4574	1	1528	1562	562
I47	1569	1569	46	51	10.5	3.24037	2.9318	3.25048	-0.318674	0.680132	nein	0.265953	1	1523	1518	563
I48	1569	1569	253	201	86	9.27362	16.1249	12.8107	3.31421	0.00959545	ja	6.9634	1	1316	1368	564
I49	1569	1569	220	276	380.75	19.5128	14.0217	17.5908	-3.56915	0.00707177	ja	7.50956	1	1349	1293	565
I50	1569	1569	362	246	231.75	15.2233	23.072	15.6788	7.39324	1.92464e-07	ja	27.4502	1	1207	1323	566
I51	1569	1569	120	129	160.5	12.6689	7.64818	8.2218	-0.573614	0.597314	nein	0.353339	1	1449	1440	567
I52	1569	1569	1	1	1	1	0.0637349	0.0637349	0	1	nein	0	1	1568	1568	568
I60	1569	1569	4	7	5	2.23607	0.254939	0.446144	-0.191205	0.548108	nein	0.82106	1	1565	1562	569
I61	1569	1569	18	22	9.25	3.04138	1.14723	1.40217	-0.254939	0.63364	nein	0.405165	1	1551	1547	570
I62	1569	1569	6	8	2.5	1.58114	0.382409	0.509879	-0.12747	0.790059	nein	0.286995	1	1563	1561	571
I63	1569	1569	138	85	69.75	8.35165	8.79541	5.41746	3.37795	0.000286456	ja	13.56	1	1431	1484	572
I64	1569	1569	148	85	106.75	10.332	9.43276	5.41746	4.0153	2.19708e-05	ja	18.4006	1	1421	1484	573
I65	1569	1569	174	151	141.75	11.9059	11.0899	9.62396	1.4659	0.197369	nein	1.81575	1	1395	1418	574
I66	1569	1569	8	12	10.75	3.27872	0.509879	0.764818	-0.254939	0.502061	nein	0.805131	1	1561	1557	575
I67	1569	1569	116	142	256.5	16.0156	7.39324	9.05035	-1.65711	0.104082	nein	2.85488	1	1453	1427	576
I68	1569	1569	2	2	1.5	1.22474	0.12747	0.12747	0	1	nein	0	1	1567	1567	577
I69	1569	1569	127	78	111	10.5357	8.09433	4.97132	3.12301	0.000498611	ja	12.5308	1	1442	1491	578
I70	1569	1569	646	210	53.5	7.31437	41.1727	13.3843	27.7884	1.68195e-70	ja	305.377	1	923	1359	579
I71	1569	1569	92	55	30.5	5.52268	5.86361	3.50542	2.35819	0.00225417	ja	9.77063	1	1477	1514	580
I72	1569	1569	72	18	37.5	6.12372	4.58891	1.14723	3.44168	5.02058e-09	ja	33.3567	1	1497	1551	581
I73	1569	1569	613	149	151.5	12.3085	39.0695	9.49649	29.573	2.2485e-87	ja	373.153	1	956	1420	582
I74	1569	1569	131	22	46.5	6.81909	8.34927	1.40217	6.9471	6.1102e-21	ja	81.6338	1	1438	1547	583
I77	1569	1569	79	25	36	6	5.03505	1.59337	3.44168	6.52931e-08	ja	28.9996	1	1490	1544	584
I78	1569	1569	11	16	3	1.73205	0.701083	1.01976	-0.318674	0.440077	nein	0.933962	1	1558	1553	585
I79	1569	1569	211	37	18.5	4.30116	13.4481	2.35819	11.0899	4.879e-33	ja	132.557	1	1358	1532	586
I80	1569	1569	142	118	285.75	16.9041	9.05035	7.52071	1.52964	0.136244	nein	2.41552	1	1427	1451	587
I81	1569	1569	1	1	1	1	0.0637349	0.0637349	0	1	nein	0	1	1568	1568	588
I82	1569	1569	92	73	68.25	8.26136	5.86361	4.65264	1.21096	0.149767	nein	2.3093	1	1477	1496	589
I83	1569	1569	216	242	123	11.0905	13.7667	15.4238	-1.65711	0.206174	nein	1.72822	1	1353	1327	590
I84	1569	1569	85	157	122.5	11.068	5.41746	10.0064	-4.58891	1.73577e-06	ja	23.2115	1	1484	1412	591
I85	1569	1569	7	6	2	1.41421	0.446144	0.382409	0.0637349	1	nein	0.0772431	1	1562	1563	592
I86	1569	1569	9	14	5	2.23607	0.573614	0.892288	-0.318674	0.403127	nein	1.09498	1	1560	1555	593
I87	1569	1569	144	144	63.25	7.95299	9.17782	9.17782	0	1	nein	0	1	1425	1425	594
I88	1569	1569	11	19	28.25	5.31507	0.701083	1.21096	-0.509879	0.198325	nein	2.15393	1	1558	1550	595
I89	1569	1569	163	82	180.75	13.4443	10.3888	5.22626	5.16252	8.01238e-08	ja	29.0475	1	1406	1487	596
I95	1569	1569	79	79	37.5	6.12372	5.03505	5.03505	0	1	nein	0	1	1490	1490	597
I97	1569	1569	26	21	12.75	3.57071	1.65711	1.33843	0.318674	0.557079	nein	0.540003	1	1543	1548	598
I98	1569	1569	5	3	4.75	2.17945	0.318674	0.191205	0.12747	0.726213	nein	0.501278	1	1564	1566	599
I99	1569	1569	83	57	67	8.18535	5.28999	3.63289	1.65711	0.0303103	ja	5.05406	1	1486	1512	600
J00	1569	1569	55	79	40	6.32456	3.50542	5.03505	-1.52964	0.0419139	ja	4.49025	1	1514	1490	601
J01	1569	1569	100	146	9	3	6.37349	9.30529	-2.9318	0.00273962	ja	9.3333	1	1469	1423	602
J02	1569	1569	88	128	228.25	15.1079	5.60867	8.15806	-2.54939	0.00585034	ja	7.95498	1	1481	1441	603
J03	1569	1569	42	74	43	6.55744	2.67686	4.71638	-2.03952	0.00319586	ja	9.16643	1	1527	1495	604
J04	1569	1569	91	155	110.5	10.5119	5.79987	9.8789	-4.07903	2.61711e-05	ja	18.0667	1	1478	1414	605
J05	1569	1569	0	2	1.25	1.11803	0	0.12747	-0.12747	0.499841	nein	2.00128	1	1569	1567	606
J06	1569	1569	275	388	173.25	13.1624	17.5271	24.7291	-7.20204	9.2548e-07	ja	24.4186	1	1294	1181	607
J09	1569	1569	0	1	0.5	0.707107	0	0.0637349	-0.0637349	1	nein	1.00032	1	1569	1568	608
J10	1569	1569	4	4	4	2	0.254939	0.254939	0	1	nein	0	1	1565	1565	609
J11	1569	1569	29	35	48	6.9282	1.84831	2.23072	-0.382409	0.528054	nein	0.574211	1	1540	1534	610
J12	1569	1569	2	3	1.75	1.32288	0.12747	0.191205	-0.0637349	1	nein	0.200319	1	1567	1566	611
J13	1569	1569	2	2	1.5	1.22474	0.12747	0.12747	0	1	nein	0	1	1567	1567	612
J14	1569	1569	1	0	0.5	0.707107	0.0637349	0	0.0637349	1	nein	1.00032	1	1568	1569	613
J15	1569	1569	56	19	4.5	2.12132	3.56915	1.21096	2.35819	1.7952e-05	ja	18.7003	1	1513	1550	614
J16	1569	1569	1	2	1.5	1.22474	0.0637349	0.12747	-0.0637349	1	nein	0.333652	1	1568	1567	615
J17	1569	1569	6	4	1.75	1.32288	0.382409	0.254939	0.12747	0.753513	nein	0.401279	1	1563	1565	616
J18	1569	1569	207	147	12.5	3.53553	13.1931	9.36902	3.82409	0.00085142	ja	11.4626	1	1362	1422	617
J20	1569	1569	182	245	61.75	7.85812	11.5997	15.615	-4.0153	0.00122702	ja	10.7591	1	1387	1324	618
J21	1569	1569	3	5	5	2.23607	0.191205	0.318674	-0.12747	0.726213	nein	0.501278	1	1566	1564	619
J22	1569	1569	20	26	18.75	4.33013	1.2747	1.65711	-0.382409	0.45806	nein	0.794252	1	1549	1543	620
J30	1569	1569	133	234	163.75	12.7965	8.47674	14.914	-6.43722	2.33503e-08	ja	31.477	1	1436	1335	621
J31	1569	1569	77	110	57.5	7.58288	4.90758	7.01083	-2.10325	0.0156186	ja	6.19256	1	1492	1459	622
J32	1569	1569	114	173	171.5	13.0958	7.26577	11.0261	-3.76036	0.000315496	ja	13.3499	1	1455	1396	623
J33	1569	1569	15	28	66	8.12404	0.956023	1.78458	-0.828553	0.0641519	nein	3.98484	1	1554	1541	624
J34	1569	1569	84	138	75.75	8.70345	5.35373	8.79541	-3.44168	0.000211003	ja	14.1351	1	1485	1431	625
J35	1569	1569	18	37	50.5	7.10634	1.14723	2.35819	-1.21096	0.013616	ja	6.68073	1	1551	1532	626
J36	1569	1569	1	3	4.5	2.12132	0.0637349	0.191205	-0.12747	0.624761	nein	1.00128	1	1568	1566	627
J37	1569	1569	31	34	37	6.08276	1.97578	2.16699	-0.191205	0.802291	nein	0.14139	1	1538	1535	628
J38	1569	1569	19	44	24.75	4.97494	1.21096	2.80433	-1.59337	0.00201072	ja	10.1239	1	1550	1525	629
J39	1569	1569	16	24	11.25	3.3541	1.01976	1.52964	-0.509879	0.26511	nein	1.62066	1	1553	1545	630
J40	1569	1569	196	230	163	12.7671	12.492	14.659	-2.16699	0.0853698	nein	3.13987	1	1373	1339	631
J41	1569	1569	46	54	29.25	5.40833	2.9318	3.44168	-0.509879	0.476995	nein	0.661066	1	1523	1515	632
J42	1569	1569	46	57	40.5	6.36396	2.9318	3.63289	-0.701083	0.316391	nein	1.21463	1	1523	1512	633
J43	1569	1569	51	42	57.75	7.59934	3.25048	2.67686	0.573614	0.399835	nein	0.897569	1	1518	1527	634
J44	1569	1569	253	203	75.75	8.70345	16.1249	12.9382	3.18674	0.0129998	ja	6.4146	1	1316	1366	635
J45	1569	1569	111	203	244.75	15.6445	7.07457	12.9382	-5.86361	5.11e-08	ja	29.9526	1	1458	1366	636
J46	1569	1569	3	3	5.5	2.34521	0.191205	0.191205	0	1	nein	0	1	1566	1566	637
J47	1569	1569	1	7	4	2	0.0637349	0.446144	-0.382409	0.069964	nein	4.5115	1	1568	1562	638
J61	1569	1569	3	4	1.75	1.32288	0.191205	0.254939	-0.0637349	1	nein	0.143177	1	1566	1565	639
J63	1569	1569	1	0	0.25	0.5	0.0637349	0	0.0637349	1	nein	1.00032	1	1568	1569	640
J67	1569	1569	0	1	1.5	1.22474	0	0.0637349	-0.0637349	1	nein	1.00032	1	1569	1568	641
J68	1569	1569	2	2	0.75	0.866025	0.12747	0.12747	0	1	nein	0	1	1567	1567	642
J69	1569	1569	22	9	4	2	1.40217	0.573614	0.828553	0.0286629	ja	5.50601	1	1547	1560	643
J70	1569	1569	2	3	1	1	0.12747	0.191205	-0.0637349	1	nein	0.200319	1	1567	1566	644
J80	1569	1569	5	4	0.25	0.5	0.318674	0.254939	0.0637349	1	nein	0.111431	1	1564	1565	645
J81	1569	1569	24	11	8.5	2.91548	1.52964	0.701083	0.828553	0.0398487	ja	4.88303	1	1545	1558	646
J82	1569	1569	8	8	3	1.73205	0.509879	0.509879	0	1	nein	0	1	1561	1561	647
J84	1569	1569	15	15	48.5	6.96419	0.956023	0.956023	0	1	nein	0	1	1554	1554	648
J85	1569	1569	1	1	1.5	1.22474	0.0637349	0.0637349	0	1	nein	0	1	1568	1568	649
J86	1569	1569	5	4	3.25	1.80278	0.318674	0.254939	0.0637349	1	nein	0.111431	1	1564	1565	650
J90	1569	1569	85	38	9.75	3.1225	5.41746	2.42192	2.99554	1.88054e-05	ja	18.692	1	1484	1531	651
J91	1569	1569	74	21	39.75	6.30476	4.71638	1.33843	3.37795	2.68582e-08	ja	30.4915	1	1495	1548	652
J92	1569	1569	0	1	1.75	1.32288	0	0.0637349	-0.0637349	1	nein	1.00032	1	1569	1568	653
J93	1569	1569	9	9	4	2	0.573614	0.573614	0	1	nein	0	1	1560	1560	654
J94	1569	1569	11	8	2.75	1.65831	0.701083	0.509879	0.191205	0.646591	nein	0.47657	1	1558	1561	655
J95	1569	1569	28	12	6.75	2.59808	1.78458	0.764818	1.01976	0.0159147	ja	6.48263	1	1541	1557	656
J96	1569	1569	179	68	61.75	7.85812	11.4085	4.33397	7.07457	1.26515e-13	ja	54.1444	1	1390	1501	657
J98	1569	1569	84	91	104.5	10.2225	5.35373	5.79987	-0.446144	0.640784	nein	0.296537	1	1485	1478	658
J99	1569	1569	4	3	3	1.73205	0.254939	0.191205	0.0637349	1	nein	0.143177	1	1565	1566	659
K00	1569	1569	3	1	0.5	0.707107	0.191205	0.0637349	0.12747	0.624761	nein	1.00128	1	1566	1568	660
K01	1569	1569	4	2	0.75	0.866025	0.254939	0.12747	0.12747	0.687201	nein	0.667944	1	1565	1567	661
K02	1569	1569	9	8	4.75	2.17945	0.573614	0.509879	0.0637349	1	nein	0.0591439	1	1560	1561	662
K03	1569	1569	2	1	0.5	0.707107	0.12747	0.0637349	0.0637349	1	nein	0.333652	1	1567	1568	663
K04	1569	1569	11	15	16.75	4.09268	0.701083	0.956023	-0.254939	0.555537	nein	0.620526	1	1558	1554	664
K05	1569	1569	12	8	6.75	2.59808	0.764818	0.509879	0.254939	0.502061	nein	0.805131	1	1557	1561	665
K06	1569	1569	2	1	2	1.41421	0.12747	0.0637349	0.0637349	1	nein	0.333652	1	1567	1568	666
K07	1569	1569	21	24	5.75	2.39792	1.33843	1.52964	-0.191205	0.764334	nein	0.20291	1	1548	1545	667
K08	1569	1569	15	18	8	2.82843	0.956023	1.14723	-0.191205	0.726937	nein	0.275626	1	1554	1551	668
K09	1569	1569	1	2	1.75	1.32288	0.0637349	0.12747	-0.0637349	1	nein	0.333652	1	1568	1567	669
K10	1569	1569	4	8	6	2.44949	0.254939	0.509879	-0.254939	0.386769	nein	1.33845	1	1565	1561	670
K11	1569	1569	16	24	17.75	4.21307	1.01976	1.52964	-0.509879	0.26511	nein	1.62066	1	1553	1545	671
K12	1569	1569	26	20	21.75	4.66369	1.65711	1.2747	0.382409	0.45806	nein	0.794252	1	1543	1549	672
K13	1569	1569	11	23	7.5	2.73861	0.701083	1.4659	-0.764818	0.0562722	nein	4.28169	1	1558	1546	673
K14	1569	1569	9	17	9.75	3.1225	0.573614	1.08349	-0.509879	0.166868	nein	2.4821	1	1560	1552	674
K20	1569	1569	17	15	10.25	3.20156	1.08349	0.956023	0.12747	0.859331	nein	0.126288	1	1552	1554	675
K21	1569	1569	268	271	69.5	8.33667	17.0809	17.2721	-0.191205	0.924594	nein	0.0201605	1	1301	1298	676
K22	1569	1569	45	44	62	7.87401	2.86807	2.80433	0.0637349	1	nein	0.0115639	1	1524	1525	677
K25	1569	1569	58	37	11	3.31662	3.69662	2.35819	1.33843	0.0366573	ja	4.78703	1	1511	1532	678
K26	1569	1569	41	28	40	6.32456	2.61313	1.78458	0.828553	0.143554	nein	2.50434	1	1528	1541	679
K27	1569	1569	5	5	2.75	1.65831	0.318674	0.318674	0	1	nein	0	1	1564	1564	680
K28	1569	1569	3	2	4.5	2.12132	0.191205	0.12747	0.0637349	1	nein	0.200319	1	1566	1567	681
K29	1569	1569	325	312	245.5	15.6684	20.7138	19.8853	0.828553	0.59435	nein	0.332879	1	1244	1257	682
K30	1569	1569	11	25	16.25	4.03113	0.701083	1.59337	-0.892288	0.0279157	ja	5.50763	1	1558	1544	683
K31	1569	1569	44	44	6.75	2.59808	2.80433	2.80433	0	1	nein	0	1	1525	1525	684
K35	1569	1569	13	12	4.5	2.12132	0.828553	0.764818	0.0637349	1	nein	0.0403212	1	1556	1557	685
K36	1569	1569	1	6	3	1.73205	0.0637349	0.382409	-0.318674	0.124582	nein	3.57941	1	1568	1563	686
K37	1569	1569	13	17	44.5	6.67083	0.828553	1.08349	-0.254939	0.58284	nein	0.538481	1	1556	1552	687
K38	1569	1569	2	4	9	3	0.12747	0.254939	-0.12747	0.687201	nein	0.667944	1	1567	1565	688
K40	1569	1569	73	94	153.25	12.3794	4.65264	5.99108	-1.33843	0.111466	nein	2.78915	1	1496	1475	689
K41	1569	1569	2	2	1.5	1.22474	0.12747	0.12747	0	1	nein	0	1	1567	1567	690
K42	1569	1569	14	32	19.5	4.41588	0.892288	2.03952	-1.14723	0.0107678	ja	7.14826	1	1555	1537	691
K43	1569	1569	42	30	16.75	4.09268	2.67686	1.91205	0.764818	0.189344	nein	2.04697	1	1527	1539	692
K44	1569	1569	92	96	74.5	8.63134	5.86361	6.11855	-0.254939	0.82153	nein	0.0905301	1	1477	1473	693
K45	1569	1569	1	1	0.25	0.5	0.0637349	0.0637349	0	1	nein	0	1	1568	1568	694
K46	1569	1569	9	10	35.75	5.97913	0.573614	0.637349	-0.0637349	1	nein	0.0529522	1	1560	1559	695
K50	1569	1569	14	19	1.5	1.22474	0.892288	1.21096	-0.318674	0.484526	nein	0.765627	1	1555	1550	696
K51	1569	1569	20	24	14.25	3.77492	1.2747	1.52964	-0.254939	0.649268	nein	0.368808	1	1549	1545	697
K52	1569	1569	138	152	167.5	12.9422	8.79541	9.6877	-0.892288	0.422992	nein	0.744682	1	1431	1417	698
K55	1569	1569	33	10	6.75	2.59808	2.10325	0.637349	1.4659	0.000557094	ja	12.4732	1	1536	1559	699
K56	1569	1569	56	48	28.5	5.33854	3.56915	3.05927	0.509879	0.485305	nein	0.636479	1	1513	1521	700
K57	1569	1569	144	204	198.75	14.0979	9.17782	13.0019	-3.82409	0.00077725	ja	11.6352	1	1425	1365	701
K58	1569	1569	28	44	19.5	4.41588	1.78458	2.80433	-1.01976	0.0730073	nein	3.63905	1	1541	1525	702
K59	1569	1569	163	143	160.25	12.659	10.3888	9.11409	1.2747	0.252868	nein	1.44843	1	1406	1426	703
K60	1569	1569	16	35	27.5	5.24404	1.01976	2.23072	-1.21096	0.0103427	ja	7.19537	1	1553	1534	704
K61	1569	1569	10	9	6	2.44949	0.637349	0.573614	0.0637349	1	nein	0.0529522	1	1559	1560	705
K62	1569	1569	59	77	45.25	6.72681	3.76036	4.90758	-1.14723	0.135854	nein	2.49028	1	1510	1492	706
K63	1569	1569	111	136	154	12.4097	7.07457	8.66794	-1.59337	0.111457	nein	2.74655	1	1458	1433	707
K64	1569	1569	71	130	119.5	10.9316	4.52518	8.28553	-3.76036	2.08649e-05	ja	18.5036	1	1498	1439	708
K65	1569	1569	24	10	10.5	3.24037	1.52964	0.637349	0.892288	0.0235518	ja	5.82785	1	1545	1559	709
K66	1569	1569	33	32	22	4.69042	2.10325	2.03952	0.0637349	1	nein	0.01571	1	1536	1537	710
K67	1569	1569	1	0	0.25	0.5	0.0637349	0	0.0637349	1	nein	1.00032	1	1568	1569	711
K70	1569	1569	31	13	7.5	2.73861	1.97578	0.828553	1.14723	0.00907054	ja	7.46836	1	1538	1556	712
K71	1569	1569	24	13	7.5	2.73861	1.52964	0.828553	0.701083	0.0968878	nein	3.30929	1	1545	1556	713
K72	1569	1569	8	6	11	3.31662	0.509879	0.382409	0.12747	0.790059	nein	0.286995	1	1561	1563	714
K73	1569	1569	7	6	10	3.16228	0.446144	0.382409	0.0637349	1	nein	0.0772431	1	1562	1563	715
K74	1569	1569	39	16	18.25	4.272	2.48566	1.01976	1.4659	0.00244724	ja	9.78977	1	1530	1553	716
K75	1569	1569	25	19	6.5	2.54951	1.59337	1.21096	0.382409	0.448164	nein	0.829817	1	1544	1550	717
K76	1569	1569	260	280	172.5	13.1339	16.5711	17.8458	-1.2747	0.368879	nein	0.894705	1	1309	1289	718
K77	1569	1569	3	2	1.5	1.22474	0.191205	0.12747	0.0637349	1	nein	0.200319	1	1566	1567	719
K80	1569	1569	128	131	103.25	10.1612	8.15806	8.34927	-0.191205	0.896797	nein	0.0378751	1	1441	1438	720
K81	1569	1569	27	17	8	2.82843	1.72084	1.08349	0.637349	0.171138	nein	2.30505	1	1542	1552	721
K82	1569	1569	16	18	9.5	3.08221	1.01976	1.14723	-0.12747	0.863424	nein	0.118936	1	1553	1551	722
K83	1569	1569	24	18	15	3.87298	1.52964	1.14723	0.382409	0.437699	nein	0.868771	1	1545	1551	723
K85	1569	1569	30	24	23.5	4.84768	1.91205	1.52964	0.382409	0.492855	nein	0.67834	1	1539	1545	724
K86	1569	1569	33	39	34.25	5.85235	2.10325	2.48566	-0.382409	0.551378	nein	0.511742	1	1536	1530	725
K87	1569	1569	0	1	1.5	1.22474	0	0.0637349	-0.0637349	1	nein	1.00032	1	1569	1568	726
K90	1569	1569	10	18	29	5.38516	0.637349	1.14723	-0.509879	0.182965	nein	2.30629	1	1559	1551	727
K91	1569	1569	26	21	54.25	7.36546	1.65711	1.33843	0.318674	0.557079	nein	0.540003	1	1543	1548	728
K92	1569	1569	106	83	49.5	7.03562	6.7559	5.28999	1.4659	0.0985634	nein	2.97832	1	1463	1486	729
K93	1569	1569	2	1	1.5	1.22474	0.12747	0.0637349	0.0637349	1	nein	0.333652	1	1567	1568	730
L00	1569	1569	1	0	0.5	0.707107	0.0637349	0	0.0637349	1	nein	1.00032	1	1568	1569	731
L01	1569	1569	27	13	1.5	1.22474	1.72084	0.828553	0.892288	0.0372581	ja	4.96327	1	1542	1556	732
L02	1569	1569	165	60	20.75	4.55522	10.5163	3.82409	6.69216	2.42486e-13	ja	52.7848	1	1404	1509	733
L03	1569	1569	136	65	93.5	9.66954	8.66794	4.14277	4.52518	2.57454e-07	ja	26.796	1	1433	1504	734
L04	1569	1569	5	8	3.75	1.93649	0.318674	0.509879	-0.191205	0.580251	nein	0.695188	1	1564	1561	735
L05	1569	1569	9	5	2.25	1.5	0.573614	0.318674	0.254939	0.422896	nein	1.14798	1	1560	1564	736
L08	1569	1569	69	37	2.25	1.5	4.39771	2.35819	2.03952	0.00205193	ja	9.99811	1	1500	1532	737
L10	1569	1569	3	1	1	1	0.191205	0.0637349	0.12747	0.624761	nein	1.00128	1	1566	1568	738
L12	1569	1569	6	1	2	1.41421	0.382409	0.0637349	0.318674	0.124582	nein	3.57941	1	1563	1568	739
L13	1569	1569	2	3	3.25	1.80278	0.12747	0.191205	-0.0637349	1	nein	0.200319	1	1567	1566	740
L20	1569	1569	84	99	129.5	11.3798	5.35373	6.30975	-0.956023	0.286184	nein	1.30565	1	1485	1470	741
L21	1569	1569	48	76	191.75	13.8474	3.05927	4.84385	-1.78458	0.0130637	ja	6.5827	1	1521	1493	742
L22	1569	1569	5	1	0.25	0.5	0.318674	0.0637349	0.254939	0.218302	nein	2.67178	1	1564	1568	743
L23	1569	1569	94	67	62.5	7.90569	5.99108	4.27024	1.72084	0.0351046	ja	4.77283	1	1475	1502	744
L24	1569	1569	8	7	11	3.31662	0.509879	0.446144	0.0637349	1	nein	0.0669869	1	1561	1562	745
L25	1569	1569	30	20	51.5	7.17635	1.91205	1.2747	0.637349	0.199018	nein	2.03238	1	1539	1549	746
L27	1569	1569	16	19	7	2.64575	1.01976	1.21096	-0.191205	0.734436	nein	0.260043	1	1553	1550	747
L28	1569	1569	13	18	9	3	0.828553	1.14723	-0.318674	0.470913	nein	0.814498	1	1556	1551	748
L29	1569	1569	59	71	83.5	9.13783	3.76036	4.52518	-0.764818	0.324443	nein	1.15556	1	1510	1498	749
L30	1569	1569	383	326	379.5	19.4808	24.4105	20.7776	3.63289	0.016791	ja	5.9201	1	1186	1243	750
L40	1569	1569	90	110	159.75	12.6392	5.73614	7.01083	-1.2747	0.164849	nein	2.13615	1	1479	1459	751
L41	1569	1569	2	5	4.5	2.12132	0.12747	0.318674	-0.191205	0.452602	nein	1.28859	1	1567	1564	752
L42	1569	1569	2	4	3.5	1.87083	0.12747	0.254939	-0.12747	0.687201	nein	0.667944	1	1567	1565	753
L43	1569	1569	6	8	3.75	1.93649	0.382409	0.509879	-0.12747	0.790059	nein	0.286995	1	1563	1561	754
L44	1569	1569	0	2	1	1	0	0.12747	-0.12747	0.499841	nein	2.00128	1	1569	1567	755
L50	1569	1569	25	34	13.5	3.67423	1.59337	2.16699	-0.573614	0.293001	nein	1.39919	1	1544	1535	756
L51	1569	1569	1	2	1.5	1.22474	0.0637349	0.12747	-0.0637349	1	nein	0.333652	1	1568	1567	757
L52	1569	1569	4	1	0.5	0.707107	0.254939	0.0637349	0.191205	0.374601	nein	1.80287	1	1565	1568	758
L53	1569	1569	15	6	20.25	4.5	0.956023	0.382409	0.573614	0.0773646	nein	3.88313	1	1554	1563	759
L54	1569	1569	1	0	1	1	0.0637349	0	0.0637349	1	nein	1.00032	1	1568	1569	760
L55	1569	1569	2	5	6	2.44949	0.12747	0.318674	-0.191205	0.452602	nein	1.28859	1	1567	1564	761
L56	1569	1569	9	14	27	5.19615	0.573614	0.892288	-0.318674	0.403127	nein	1.09498	1	1560	1555	762
L57	1569	1569	51	152	93.75	9.68246	3.25048	9.6877	-6.43722	1.30573e-13	ja	53.7269	1	1518	1417	763
L58	1569	1569	0	2	2.25	1.5	0	0.12747	-0.12747	0.499841	nein	2.00128	1	1569	1567	764
L59	1569	1569	0	3	3	1.73205	0	0.191205	-0.191205	0.249761	nein	3.00287	1	1569	1566	765
L60	1569	1569	45	61	59.5	7.71362	2.86807	3.88783	-1.01976	0.137948	nein	2.49953	1	1524	1508	766
L63	1569	1569	5	5	3.5	1.87083	0.318674	0.318674	0	1	nein	0	1	1564	1564	767
L64	1569	1569	5	14	30.75	5.54527	0.318674	0.892288	-0.573614	0.062777	nein	4.28913	1	1564	1555	768
L65	1569	1569	21	27	27.25	5.22015	1.33843	1.72084	-0.382409	0.467436	nein	0.76165	1	1548	1542	769
L66	1569	1569	0	1	0.5	0.707107	0	0.0637349	-0.0637349	1	nein	1.00032	1	1569	1568	770
L68	1569	1569	2	5	1	1	0.12747	0.318674	-0.191205	0.452602	nein	1.28859	1	1567	1564	771
L70	1569	1569	20	34	30.25	5.5	1.2747	2.16699	-0.892288	0.0733936	nein	3.69318	1	1549	1535	772
L71	1569	1569	46	77	137.5	11.726	2.9318	4.90758	-1.97578	0.00558337	ja	8.13175	1	1523	1492	773
L72	1569	1569	47	70	37	6.08276	2.99554	4.46144	-1.4659	0.0377582	ja	4.69648	1	1522	1499	774
L73	1569	1569	38	33	15	3.87298	2.42192	2.10325	0.318674	0.631405	nein	0.360264	1	1531	1536	775
L74	1569	1569	4	4	4.75	2.17945	0.254939	0.254939	0	1	nein	0	1	1565	1565	776
L80	1569	1569	3	7	6.25	2.5	0.191205	0.446144	-0.254939	0.342965	nein	1.60512	1	1566	1562	777
L81	1569	1569	25	63	74.5	8.63134	1.59337	4.0153	-2.42192	4.94545e-05	ja	16.8825	1	1544	1506	778
L82	1569	1569	70	163	203.25	14.2566	4.46144	10.3888	-5.92734	2.26575e-10	ja	40.0975	1	1499	1406	779
L84	1569	1569	26	33	40.75	6.38357	1.65711	2.10325	-0.446144	0.430609	nein	0.846423	1	1543	1536	780
L85	1569	1569	57	59	46.75	6.8374	3.63289	3.76036	-0.12747	0.924673	nein	0.0358064	1	1512	1510	781
L87	1569	1569	1	1	0.75	0.866025	0.0637349	0.0637349	0	1	nein	0	1	1568	1568	782
L88	1569	1569	4	1	1.25	1.11803	0.254939	0.0637349	0.191205	0.374601	nein	1.80287	1	1565	1568	783
L89	1569	1569	332	44	29.75	5.45436	21.16	2.80433	18.3556	2.54812e-62	ja	250.626	1	1237	1525	784
L90	1569	1569	40	30	22.5	4.74342	2.54939	1.91205	0.637349	0.276545	nein	1.46117	1	1529	1539	785
L91	1569	1569	13	13	20.5	4.52769	0.828553	0.828553	0	1	nein	0	1	1556	1556	786
L92	1569	1569	20	13	20	4.47214	1.2747	0.828553	0.446144	0.293642	nein	1.50063	1	1549	1556	787
L93	1569	1569	3	4	3	1.73205	0.191205	0.254939	-0.0637349	1	nein	0.143177	1	1566	1565	788
L94	1569	1569	3	2	2.5	1.58114	0.191205	0.12747	0.0637349	1	nein	0.200319	1	1566	1567	789
L95	1569	1569	2	3	1.5	1.22474	0.12747	0.191205	-0.0637349	1	nein	0.200319	1	1567	1566	790
L97	1569	1569	152	36	16.75	4.09268	9.6877	2.29446	7.39324	3.78533e-19	ja	76.1358	1	1417	1533	791
L98	1569	1569	197	66	12.75	3.57071	12.5558	4.2065	8.34927	1.29005e-17	ja	71.22	1	1372	1503	792
L99	1569	1569	2	2	0.5	0.707107	0.12747	0.12747	0	1	nein	0	1	1567	1567	793
M00	1569	1569	17	5	3.25	1.80278	1.08349	0.318674	0.764818	0.0165281	ja	6.59167	1	1552	1564	794
M01	1569	1569	0	2	3	1.73205	0	0.12747	-0.12747	0.499841	nein	2.00128	1	1569	1567	795
M02	1569	1569	12	9	7.5	2.73861	0.764818	0.573614	0.191205	0.662547	nein	0.431459	1	1557	1560	796
M05	1569	1569	12	24	53.5	7.31437	0.764818	1.52964	-0.764818	0.0637147	nein	4.04642	1	1557	1545	797
M06	1569	1569	50	82	150	12.2474	3.18674	5.22626	-2.03952	0.0056478	ja	8.09823	1	1519	1487	798
M07	1569	1569	1	14	16.75	4.09268	0.0637349	0.892288	-0.828553	0.00095225	ja	11.3208	1	1568	1555	799
M08	1569	1569	0	2	1.75	1.32288	0	0.12747	-0.12747	0.499841	nein	2.00128	1	1569	1567	800
M09	1569	1569	0	2	0	0	0	0.12747	-0.12747	0.499841	nein	2.00128	1	1569	1567	801
M10	1569	1569	79	112	272.75	16.5151	5.03505	7.1383	-2.10325	0.016681	ja	6.0711	1	1490	1457	802
M11	1569	1569	2	5	5.5	2.34521	0.12747	0.318674	-0.191205	0.452602	nein	1.28859	1	1567	1564	803
M12	1569	1569	4	5	3.75	1.93649	0.254939	0.318674	-0.0637349	1	nein	0.111431	1	1565	1564	804
M13	1569	1569	92	88	34.75	5.89491	5.86361	5.60867	0.254939	0.817921	nein	0.0942979	1	1477	1481	805
M14	1569	1569	15	7	14.75	3.84057	0.956023	0.446144	0.509879	0.132438	nein	2.92963	1	1554	1562	806
M15	1569	1569	74	111	84.75	9.20598	4.71638	7.07457	-2.35819	0.006228	ja	7.8636	1	1495	1458	807
M16	1569	1569	176	214	95.75	9.78519	11.2173	13.6393	-2.42192	0.0451666	ja	4.22804	1	1393	1355	808
M17	1569	1569	261	302	40.75	6.38357	16.6348	19.2479	-2.61313	0.0626806	nein	3.63861	1	1308	1267	809
M18	1569	1569	38	49	4.25	2.06155	2.42192	3.12301	-0.701083	0.276835	nein	1.43046	1	1531	1520	810
M19	1569	1569	200	242	86.5	9.30054	12.747	15.4238	-2.67686	0.0352932	ja	4.64525	1	1369	1327	811
M20	1569	1569	50	96	82	9.05539	3.18674	6.11855	-2.9318	0.000122141	ja	15.2004	1	1519	1473	812
M21	1569	1569	117	160	43	6.55744	7.45698	10.1976	-2.7406	0.00812413	ja	7.32137	1	1452	1409	813
M22	1569	1569	46	57	77	8.77496	2.9318	3.63289	-0.701083	0.316391	nein	1.21463	1	1523	1512	814
M23	1569	1569	109	156	90.5	9.51315	6.9471	9.94264	-2.99554	0.00308354	ja	9.10473	1	1460	1413	815
M24	1569	1569	72	53	21.25	4.60977	4.58891	3.37795	1.21096	0.100022	nein	3.00781	1	1497	1516	816
M25	1569	1569	257	286	306.5	17.5071	16.3799	18.2282	-1.84831	0.186352	nein	1.87289	1	1312	1283	817
M30	1569	1569	0	4	3.75	1.93649	0	0.254939	-0.254939	0.124761	nein	4.00511	1	1569	1565	818
M31	1569	1569	11	9	2	1.41421	0.701083	0.573614	0.12747	0.823239	nein	0.201283	1	1558	1560	819
M32	1569	1569	3	4	1	1	0.191205	0.254939	-0.0637349	1	nein	0.143177	1	1566	1565	820
M33	1569	1569	1	2	3.75	1.93649	0.0637349	0.12747	-0.0637349	1	nein	0.333652	1	1568	1567	821
M34	1569	1569	5	3	4.75	2.17945	0.318674	0.191205	0.12747	0.726213	nein	0.501278	1	1564	1566	822
M35	1569	1569	54	92	193.25	13.9014	3.44168	5.86361	-2.42192	0.00162891	ja	10.373	1	1515	1477	823
M40	1569	1569	31	48	45.25	6.72681	1.97578	3.05927	-1.08349	0.0676212	nein	3.7527	1	1538	1521	824
M41	1569	1569	100	114	130.5	11.4237	6.37349	7.26577	-0.892288	0.357282	nein	0.982919	1	1469	1455	825
M42	1569	1569	123	194	72.75	8.52936	7.83939	12.3646	-4.52518	3.16639e-05	ja	17.6892	1	1446	1375	826
M43	1569	1569	61	91	42.5	6.5192	3.88783	5.79987	-1.91205	0.0156417	ja	6.22246	1	1508	1478	827
M45	1569	1569	13	16	15.5	3.937	0.828553	1.01976	-0.191205	0.709774	nein	0.31324	1	1556	1553	828
M46	1569	1569	18	25	19.75	4.4441	1.14723	1.59337	-0.446144	0.357047	nein	1.15537	1	1551	1544	829
M47	1569	1569	257	368	98.75	9.9373	16.3799	23.4544	-7.07457	8.3583e-07	ja	24.6165	1	1312	1201	830
M48	1569	1569	90	145	97.5	9.87421	5.73614	9.24156	-3.50542	0.000236503	ja	13.9144	1	1479	1424	831
M49	1569	1569	2	4	5.5	2.34521	0.12747	0.254939	-0.12747	0.687201	nein	0.667944	1	1567	1565	832
M50	1569	1569	42	84	17.25	4.15331	2.67686	5.35373	-2.67686	0.000170816	ja	14.5857	1	1527	1485	833
M51	1569	1569	208	292	194.5	13.9463	13.2569	18.6106	-5.35373	4.99521e-05	ja	16.7868	1	1361	1277	834
M53	1569	1569	223	300	194.75	13.9553	14.2129	19.1205	-4.90758	0.000266926	ja	13.6038	1	1346	1269	835
M54	1569	1569	673	779	579	24.0624	42.8936	49.6495	-6.7559	0.000169497	ja	14.4026	1	896	790	836
M60	1569	1569	11	7	6.5	2.54951	0.701083	0.446144	0.254939	0.479401	nein	0.894017	1	1558	1562	837
M61	1569	1569	8	1	1	1	0.509879	0.0637349	0.446144	0.0387938	ja	5.4601	1	1561	1568	838
M62	1569	1569	209	175	41.5	6.44205	13.3206	11.1536	2.16699	0.0721339	nein	3.43017	1	1360	1394	839
M63	1569	1569	0	1	0.5	0.707107	0	0.0637349	-0.0637349	1	nein	1.00032	1	1569	1568	840
M65	1569	1569	82	108	96	9.79796	5.22626	6.88337	-1.65711	0.0610623	nein	3.7872	1	1487	1461	841
M66	1569	1569	2	6	2.25	1.5	0.12747	0.382409	-0.254939	0.288434	nein	2.00511	1	1567	1563	842
M67	1569	1569	29	47	4.75	2.17945	1.84831	2.99554	-1.14723	0.0476881	ja	4.36897	1	1540	1522	843
M70	1569	1569	61	70	60.5	7.77817	3.88783	4.46144	-0.573614	0.47534	nein	0.645258	1	1508	1499	844
M71	1569	1569	47	49	23.75	4.8734	2.99554	3.12301	-0.12747	0.917507	nein	0.0429816	1	1522	1520	845
M72	1569	1569	45	51	35.5	5.95819	2.86807	3.25048	-0.382409	0.604469	nein	0.386834	1	1524	1518	846
M75	1569	1569	206	239	236.75	15.3867	13.1294	15.2326	-2.10325	0.101449	nein	2.85157	1	1363	1330	847
M76	1569	1569	37	69	31.75	5.63471	2.35819	4.39771	-2.03952	0.00205193	ja	9.99811	1	1532	1500	848
M77	1569	1569	162	237	137.75	11.7367	10.325	15.1052	-4.78011	7.04581e-05	ja	16.1514	1	1407	1332	849
M79	1569	1569	252	276	87.25	9.34077	16.0612	17.5908	-1.52964	0.272398	nein	1.3116	1	1317	1293	850
M80	1569	1569	40	45	2.75	1.65831	2.54939	2.86807	-0.318674	0.660283	nein	0.302306	1	1529	1524	851
M81	1569	1569	118	149	106.5	10.3199	7.52071	9.49649	-1.97578	0.0547575	nein	3.93398	1	1451	1420	852
M82	1569	1569	1	3	5.75	2.39792	0.0637349	0.191205	-0.12747	0.624761	nein	1.00128	1	1568	1566	853
M83	1569	1569	1	2	1.75	1.32288	0.0637349	0.12747	-0.0637349	1	nein	0.333652	1	1568	1567	854
M84	1569	1569	21	12	4.5	2.12132	1.33843	0.764818	0.573614	0.160538	nein	2.48063	1	1548	1557	855
M85	1569	1569	7	10	18.5	4.30116	0.446144	0.637349	-0.191205	0.62811	nein	0.532295	1	1562	1559	856
M86	1569	1569	90	15	9.75	3.1225	5.73614	0.956023	4.78011	1.30653e-14	ja	55.426	1	1479	1554	857
M87	1569	1569	15	14	5.5	2.34521	0.956023	0.892288	0.0637349	1	nein	0.0348044	1	1554	1555	858
M88	1569	1569	0	1	0.75	0.866025	0	0.0637349	-0.0637349	1	nein	1.00032	1	1569	1568	859
M89	1569	1569	65	33	41.75	6.46142	4.14277	2.10325	2.03952	0.00134791	ja	10.7858	1	1504	1536	860
M90	1569	1569	2	4	2.5	1.58114	0.12747	0.254939	-0.12747	0.687201	nein	0.667944	1	1567	1565	861
M91	1569	1569	1	1	1	1	0.0637349	0.0637349	0	1	nein	0	1	1568	1568	862
M92	1569	1569	3	2	3.5	1.87083	0.191205	0.12747	0.0637349	1	nein	0.200319	1	1566	1567	863
M93	1569	1569	25	41	42	6.48074	1.59337	2.61313	-1.01976	0.0612377	nein	3.96212	1	1544	1528	864
M94	1569	1569	28	33	43.25	6.57647	1.78458	2.10325	-0.318674	0.605376	nein	0.417961	1	1541	1536	865
M95	1569	1569	20	26	25	5	1.2747	1.65711	-0.382409	0.45806	nein	0.794252	1	1549	1543	866
M96	1569	1569	19	22	6.75	2.59808	1.21096	1.40217	-0.191205	0.753654	nein	0.222418	1	1550	1547	867
M99	1569	1569	198	333	242.5	15.5724	12.6195	21.2237	-8.60421	1.47223e-10	ja	41.3128	1	1371	1236	868
N00	1569	1569	3	2	2.75	1.65831	0.191205	0.12747	0.0637349	1	nein	0.200319	1	1566	1567	869
N02	1569	1569	4	7	6.75	2.59808	0.254939	0.446144	-0.191205	0.548108	nein	0.82106	1	1565	1562	870
N03	1569	1569	6	7	10	3.16228	0.382409	0.446144	-0.0637349	1	nein	0.0772431	1	1563	1562	871
N04	1569	1569	8	5	2	1.41421	0.509879	0.318674	0.191205	0.580251	nein	0.695188	1	1561	1564	872
N05	1569	1569	14	9	13.75	3.7081	0.892288	0.573614	0.318674	0.403127	nein	1.09498	1	1555	1560	873
N06	1569	1569	0	2	2.75	1.65831	0	0.12747	-0.12747	0.499841	nein	2.00128	1	1569	1567	874
N07	1569	1569	0	1	0.25	0.5	0	0.0637349	-0.0637349	1	nein	1.00032	1	1569	1568	875
N08	1569	1569	150	73	9.5	3.08221	9.56023	4.65264	4.90758	9.91528e-08	ja	28.6214	1	1419	1496	876
N10	1569	1569	6	8	9.5	3.08221	0.382409	0.509879	-0.12747	0.790059	nein	0.286995	1	1563	1561	877
N11	1569	1569	6	8	14.75	3.84057	0.382409	0.509879	-0.12747	0.790059	nein	0.286995	1	1563	1561	878
N12	1569	1569	18	17	19	4.3589	1.14723	1.08349	0.0637349	1	nein	0.0288937	1	1551	1552	879
N13	1569	1569	49	45	27.75	5.26783	3.12301	2.86807	0.254939	0.753576	nein	0.175469	1	1520	1524	880
N14	1569	1569	3	4	4.5	2.12132	0.191205	0.254939	-0.0637349	1	nein	0.143177	1	1566	1565	881
N15	1569	1569	5	5	9.5	3.08221	0.318674	0.318674	0	1	nein	0	1	1564	1564	882
N16	1569	1569	3	1	0.75	0.866025	0.191205	0.0637349	0.12747	0.624761	nein	1.00128	1	1566	1568	883
N17	1569	1569	112	26	4.25	2.06155	7.1383	1.65711	5.4812	1.89264e-14	ja	56.0595	1	1457	1543	884
N18	1569	1569	342	212	25.25	5.02494	21.7973	13.5118	8.28553	1.34261e-09	ja	37.0457	1	1227	1357	885
N19	1569	1569	190	123	37.5	6.12372	12.1096	7.83939	4.27024	8.00456e-05	ja	15.9309	1	1379	1446	886
N20	1569	1569	83	107	25.75	5.07445	5.28999	6.81963	-1.52964	0.0849178	nein	3.22697	1	1486	1462	887
N21	1569	1569	7	8	4.5	2.12132	0.446144	0.509879	-0.0637349	1	nein	0.0669869	1	1562	1561	888
N22	1569	1569	1	0	0.25	0.5	0.0637349	0	0.0637349	1	nein	1.00032	1	1568	1569	889
N23	1569	1569	10	19	26.25	5.12348	0.637349	1.21096	-0.573614	0.134236	nein	2.81916	1	1559	1550	890
N25	1569	1569	61	24	6.5	2.54951	3.88783	1.52964	2.35819	5.9074e-05	ja	16.5543	1	1508	1545	891
N26	1569	1569	24	14	18.75	4.33013	1.52964	0.892288	0.637349	0.140879	nein	2.66384	1	1545	1555	892
N27	1569	1569	4	1	1.5	1.22474	0.254939	0.0637349	0.191205	0.374601	nein	1.80287	1	1565	1568	893
N28	1569	1569	122	144	151.25	12.2984	7.77565	9.17782	-1.40217	0.178243	nein	1.98807	1	1447	1425	894
N29	1569	1569	0	1	1.5	1.22474	0	0.0637349	-0.0637349	1	nein	1.00032	1	1569	1568	895
N30	1569	1569	141	128	57.5	7.58288	8.98662	8.15806	0.828553	0.444211	nein	0.687158	1	1428	1441	896
N31	1569	1569	51	51	142.25	11.9269	3.25048	3.25048	0	1	nein	0	1	1518	1518	897
N32	1569	1569	51	67	74.5	8.63134	3.25048	4.27024	-1.01976	0.158989	nein	2.25426	1	1518	1502	898
N33	1569	1569	3	2	1.25	1.11803	0.191205	0.12747	0.0637349	1	nein	0.200319	1	1566	1567	899
N34	1569	1569	8	16	21.75	4.66369	0.509879	1.01976	-0.509879	0.150022	nein	2.68722	1	1561	1553	900
N35	1569	1569	22	24	53.25	7.29726	1.40217	1.52964	-0.12747	0.882129	nein	0.0882502	1	1547	1545	901
N36	1569	1569	4	4	2	1.41421	0.254939	0.254939	0	1	nein	0	1	1565	1565	902
N37	1569	1569	1	0	0.25	0.5	0.0637349	0	0.0637349	1	nein	1.00032	1	1568	1569	903
N39	1569	1569	369	348	236.75	15.3867	23.5182	22.1797	1.33843	0.395138	nein	0.797219	1	1200	1221	904
N40	1569	1569	277	396	172	13.1149	17.6546	25.239	-7.58445	2.71365e-07	ja	26.7864	1	1292	1173	905
N41	1569	1569	25	56	53.5	7.31437	1.59337	3.56915	-1.97578	0.000641743	ja	12.1786	1	1544	1513	906
N42	1569	1569	28	50	4.5	2.12132	1.78458	3.18674	-1.40217	0.0155238	ja	6.3633	1	1541	1519	907
N43	1569	1569	19	37	36.25	6.0208	1.21096	2.35819	-1.14723	0.0210717	ja	5.89084	1	1550	1532	908
N44	1569	1569	1	2	1.25	1.11803	0.0637349	0.12747	-0.0637349	1	nein	0.333652	1	1568	1567	909
N45	1569	1569	23	21	5.75	2.39792	1.4659	1.33843	0.12747	0.879549	nein	0.0922019	1	1546	1548	910
N46	1569	1569	6	6	0.75	0.866025	0.382409	0.382409	0	1	nein	0	1	1563	1563	911
N47	1569	1569	32	24	7.5	2.73861	2.03952	1.52964	0.509879	0.345327	nein	1.16362	1	1537	1545	912
N48	1569	1569	46	66	3.75	1.93649	2.9318	4.2065	-1.2747	0.0670654	nein	3.70362	1	1523	1503	913
N49	1569	1569	7	5	0.5	0.707107	0.446144	0.318674	0.12747	0.773982	nein	0.334613	1	1562	1564	914
N50	1569	1569	24	29	40.5	6.36396	1.52964	1.84831	-0.318674	0.579897	nein	0.479802	1	1545	1540	915
N51	1569	1569	2	2	0.75	0.866025	0.12747	0.12747	0	1	nein	0	1	1567	1567	916
N60	1569	1569	14	35	46.75	6.8374	0.892288	2.23072	-1.33843	0.0035395	ja	9.14276	1	1555	1534	917
N61	1569	1569	3	5	1.5	1.22474	0.191205	0.318674	-0.12747	0.726213	nein	0.501278	1	1566	1564	918
N62	1569	1569	10	16	13	3.60555	0.637349	1.01976	-0.382409	0.324913	nein	1.39618	1	1559	1553	919
N63	1569	1569	7	7	17.5	4.1833	0.446144	0.446144	0	1	nein	0	1	1562	1562	920
N64	1569	1569	35	64	48.25	6.94622	2.23072	4.07903	-1.84831	0.00402429	ja	8.77169	1	1534	1505	921
N70	1569	1569	1	5	5.5	2.34521	0.0637349	0.318674	-0.254939	0.218302	nein	2.67178	1	1568	1564	922
N71	1569	1569	0	1	1	1	0	0.0637349	-0.0637349	1	nein	1.00032	1	1569	1568	923
N72	1569	1569	0	4	4.5	2.12132	0	0.254939	-0.254939	0.124761	nein	4.00511	1	1569	1565	924
N73	1569	1569	4	6	1.5	1.22474	0.254939	0.382409	-0.12747	0.753513	nein	0.401279	1	1565	1563	925
N75	1569	1569	1	3	2.5	1.58114	0.0637349	0.191205	-0.12747	0.624761	nein	1.00128	1	1568	1566	926
N76	1569	1569	38	85	26.25	5.12348	2.42192	5.41746	-2.99554	1.88054e-05	ja	18.692	1	1531	1484	927
N77	1569	1569	5	11	2.5	1.58114	0.318674	0.701083	-0.382409	0.208943	nein	2.26153	1	1564	1558	928
N80	1569	1569	7	6	3.5	1.87083	0.446144	0.382409	0.0637349	1	nein	0.0772431	1	1562	1563	929
N81	1569	1569	18	33	44.5	6.67083	1.14723	2.10325	-0.956023	0.0470562	ja	4.48465	1	1551	1536	930
N82	1569	1569	0	2	2	1.41421	0	0.12747	-0.12747	0.499841	nein	2.00128	1	1569	1567	931
N83	1569	1569	19	37	84.75	9.20598	1.21096	2.35819	-1.14723	0.0210717	ja	5.89084	1	1550	1532	932
N84	1569	1569	5	11	8.5	2.91548	0.318674	0.701083	-0.382409	0.208943	nein	2.26153	1	1564	1558	933
N85	1569	1569	12	26	21.75	4.66369	0.764818	1.65711	-0.892288	0.0324963	ja	5.22112	1	1557	1543	934
N86	1569	1569	15	22	11.5	3.39116	0.956023	1.40217	-0.446144	0.321126	nein	1.34013	1	1554	1547	935
N87	1569	1569	6	11	6.25	2.5	0.382409	0.701083	-0.318674	0.330978	nein	1.4786	1	1563	1558	936
N88	1569	1569	4	12	3	1.73205	0.254939	0.764818	-0.509879	0.0760695	nein	4.0205	1	1565	1557	937
N89	1569	1569	90	141	44.5	6.67083	5.73614	8.98662	-3.25048	0.000604757	ja	12.1545	1	1479	1428	938
N90	1569	1569	6	12	11.5	3.39116	0.382409	0.764818	-0.382409	0.236527	nein	2.01154	1	1563	1557	939
N91	1569	1569	17	20	45.5	6.74537	1.08349	1.2747	-0.191205	0.741342	nein	0.246146	1	1552	1549	940
N92	1569	1569	24	45	7.5	2.73861	1.52964	2.86807	-1.33843	0.0143296	ja	6.535	1	1545	1524	941
N93	1569	1569	9	16	0.5	0.707107	0.573614	1.01976	-0.446144	0.227655	nein	1.97574	1	1560	1553	942
N94	1569	1569	26	47	21.75	4.66369	1.65711	2.99554	-1.33843	0.0172784	ja	6.18498	1	1543	1522	943
N95	1569	1569	80	152	47.5	6.89202	5.09879	9.6877	-4.58891	1.06836e-06	ja	24.1287	1	1489	1417	944
N97	1569	1569	2	5	4.75	2.17945	0.12747	0.318674	-0.191205	0.452602	nein	1.28859	1	1567	1564	945
N98	1569	1569	1	1	0.5	0.707107	0.0637349	0.0637349	0	1	nein	0	1	1568	1568	946
N99	1569	1569	22	20	32.5	5.70088	1.40217	1.2747	0.12747	0.876787	nein	0.0965301	1	1547	1549	947
O00	1569	1569	2	3	3.25	1.80278	0.12747	0.191205	-0.0637349	1	nein	0.200319	1	1567	1566	948
O02	1569	1569	0	2	3	1.73205	0	0.12747	-0.12747	0.499841	nein	2.00128	1	1569	1567	949
O03	1569	1569	0	1	0.25	0.5	0	0.0637349	-0.0637349	1	nein	1.00032	1	1569	1568	950
O04	1569	1569	0	2	1	1	0	0.12747	-0.12747	0.499841	nein	2.00128	1	1569	1567	951
O05	1569	1569	0	1	0	0	0	0.0637349	-0.0637349	1	nein	1.00032	1	1569	1568	952
O06	1569	1569	0	3	0.75	0.866025	0	0.191205	-0.191205	0.249761	nein	3.00287	1	1569	1566	953
O08	1569	1569	0	1	0	0	0	0.0637349	-0.0637349	1	nein	1.00032	1	1569	1568	954
O09	1569	1569	3	15	27.25	5.22015	0.191205	0.956023	-0.764818	0.00737506	ja	8.04615	1	1566	1554	955
O12	1569	1569	0	2	1	1	0	0.12747	-0.12747	0.499841	nein	2.00128	1	1569	1567	956
O14	1569	1569	0	3	3	1.73205	0	0.191205	-0.191205	0.249761	nein	3.00287	1	1569	1566	957
O20	1569	1569	1	5	1.75	1.32288	0.0637349	0.318674	-0.254939	0.218302	nein	2.67178	1	1568	1564	958
O21	1569	1569	0	2	5.25	2.29129	0	0.12747	-0.12747	0.499841	nein	2.00128	1	1569	1567	959
O22	1569	1569	1	2	2	1.41421	0.0637349	0.12747	-0.0637349	1	nein	0.333652	1	1568	1567	960
O23	1569	1569	0	4	1.5	1.22474	0	0.254939	-0.254939	0.124761	nein	4.00511	1	1569	1565	961
O24	1569	1569	1	5	6.5	2.54951	0.0637349	0.318674	-0.254939	0.218302	nein	2.67178	1	1568	1564	962
O25	1569	1569	0	2	1	1	0	0.12747	-0.12747	0.499841	nein	2.00128	1	1569	1567	963
O26	1569	1569	1	9	15.75	3.96863	0.0637349	0.573614	-0.509879	0.0212886	ja	6.42046	1	1568	1560	964
O28	1569	1569	1	4	3.25	1.80278	0.0637349	0.254939	-0.191205	0.374601	nein	1.80287	1	1568	1565	965
O30	1569	1569	0	1	0.25	0.5	0	0.0637349	-0.0637349	1	nein	1.00032	1	1569	1568	966
O31	1569	1569	0	1	0	0	0	0.0637349	-0.0637349	1	nein	1.00032	1	1569	1568	967
O32	1569	1569	1	3	1	1	0.0637349	0.191205	-0.12747	0.624761	nein	1.00128	1	1568	1566	968
O34	1569	1569	2	5	8.25	2.87228	0.12747	0.318674	-0.191205	0.452602	nein	1.28859	1	1567	1564	969
O35	1569	1569	1	5	14.25	3.77492	0.0637349	0.318674	-0.254939	0.218302	nein	2.67178	1	1568	1564	970
O36	1569	1569	1	6	12.75	3.57071	0.0637349	0.382409	-0.318674	0.124582	nein	3.57941	1	1568	1563	971
O40	1569	1569	0	1	0.5	0.707107	0	0.0637349	-0.0637349	1	nein	1.00032	1	1569	1568	972
O41	1569	1569	0	3	3	1.73205	0	0.191205	-0.191205	0.249761	nein	3.00287	1	1569	1566	973
O42	1569	1569	1	3	1.5	1.22474	0.0637349	0.191205	-0.12747	0.624761	nein	1.00128	1	1568	1566	974
O43	1569	1569	0	2	2.75	1.65831	0	0.12747	-0.12747	0.499841	nein	2.00128	1	1569	1567	975
O45	1569	1569	1	1	0.25	0.5	0.0637349	0.0637349	0	1	nein	0	1	1568	1568	976
O46	1569	1569	0	2	0.75	0.866025	0	0.12747	-0.12747	0.499841	nein	2.00128	1	1569	1567	977
O47	1569	1569	0	7	13.75	3.7081	0	0.446144	-0.446144	0.0155206	ja	7.01565	1	1569	1562	978
O48	1569	1569	0	3	2.5	1.58114	0	0.191205	-0.191205	0.249761	nein	3.00287	1	1569	1566	979
O60	1569	1569	1	7	0.5	0.707107	0.0637349	0.446144	-0.382409	0.069964	nein	4.5115	1	1568	1562	980
O62	1569	1569	0	3	1.5	1.22474	0	0.191205	-0.191205	0.249761	nein	3.00287	1	1569	1566	981
O63	1569	1569	0	2	1.75	1.32288	0	0.12747	-0.12747	0.499841	nein	2.00128	1	1569	1567	982
O64	1569	1569	1	3	1.25	1.11803	0.0637349	0.191205	-0.12747	0.624761	nein	1.00128	1	1568	1566	983
O65	1569	1569	1	2	1	1	0.0637349	0.12747	-0.0637349	1	nein	0.333652	1	1568	1567	984
O66	1569	1569	0	2	0.75	0.866025	0	0.12747	-0.12747	0.499841	nein	2.00128	1	1569	1567	985
O68	1569	1569	0	3	2	1.41421	0	0.191205	-0.191205	0.249761	nein	3.00287	1	1569	1566	986
O69	1569	1569	0	2	1.5	1.22474	0	0.12747	-0.12747	0.499841	nein	2.00128	1	1569	1567	987
O70	1569	1569	0	4	2	1.41421	0	0.254939	-0.254939	0.124761	nein	4.00511	1	1569	1565	988
O71	1569	1569	0	4	3.25	1.80278	0	0.254939	-0.254939	0.124761	nein	4.00511	1	1569	1565	989
O72	1569	1569	0	2	0.5	0.707107	0	0.12747	-0.12747	0.499841	nein	2.00128	1	1569	1567	990
O74	1569	1569	0	1	0.25	0.5	0	0.0637349	-0.0637349	1	nein	1.00032	1	1569	1568	991
O75	1569	1569	0	2	0.5	0.707107	0	0.12747	-0.12747	0.499841	nein	2.00128	1	1569	1567	992
O80	1569	1569	0	7	3.75	1.93649	0	0.446144	-0.446144	0.0155206	ja	7.01565	1	1569	1562	993
O82	1569	1569	2	7	6.75	2.59808	0.12747	0.446144	-0.318674	0.17906	nein	2.78577	1	1567	1562	994
O90	1569	1569	0	3	1	1	0	0.191205	-0.191205	0.249761	nein	3.00287	1	1569	1566	995
O92	1569	1569	2	3	5	2.23607	0.12747	0.191205	-0.0637349	1	nein	0.200319	1	1567	1566	996
O98	1569	1569	1	0	1	1	0.0637349	0	0.0637349	1	nein	1.00032	1	1568	1569	997
O99	1569	1569	1	10	2.5	1.58114	0.0637349	0.637349	-0.573614	0.0115822	ja	7.38954	1	1568	1559	998
P00	1569	1569	0	1	0	0	0	0.0637349	-0.0637349	1	nein	1.00032	1	1569	1568	999
P01	1569	1569	0	1	0	0	0	0.0637349	-0.0637349	1	nein	1.00032	1	1569	1568	1000
P02	1569	1569	0	1	0	0	0	0.0637349	-0.0637349	1	nein	1.00032	1	1569	1568	1001
P05	1569	1569	0	1	0.25	0.5	0	0.0637349	-0.0637349	1	nein	1.00032	1	1569	1568	1002
P07	1569	1569	1	2	1	1	0.0637349	0.12747	-0.0637349	1	nein	0.333652	1	1568	1567	1003
P10	1569	1569	1	0	1	1	0.0637349	0	0.0637349	1	nein	1.00032	1	1568	1569	1004
P14	1569	1569	1	0	0.5	0.707107	0.0637349	0	0.0637349	1	nein	1.00032	1	1568	1569	1005
P21	1569	1569	0	1	0	0	0	0.0637349	-0.0637349	1	nein	1.00032	1	1569	1568	1006
P22	1569	1569	0	1	0	0	0	0.0637349	-0.0637349	1	nein	1.00032	1	1569	1568	1007
P25	1569	1569	0	1	0	0	0	0.0637349	-0.0637349	1	nein	1.00032	1	1569	1568	1008
P27	1569	1569	0	1	0	0	0	0.0637349	-0.0637349	1	nein	1.00032	1	1569	1568	1009
P28	1569	1569	0	1	0	0	0	0.0637349	-0.0637349	1	nein	1.00032	1	1569	1568	1010
P29	1569	1569	0	1	0.25	0.5	0	0.0637349	-0.0637349	1	nein	1.00032	1	1569	1568	1011
P36	1569	1569	0	1	0	0	0	0.0637349	-0.0637349	1	nein	1.00032	1	1569	1568	1012
P37	1569	1569	0	1	0	0	0	0.0637349	-0.0637349	1	nein	1.00032	1	1569	1568	1013
P39	1569	1569	0	1	0	0	0	0.0637349	-0.0637349	1	nein	1.00032	1	1569	1568	1014
P52	1569	1569	0	1	0	0	0	0.0637349	-0.0637349	1	nein	1.00032	1	1569	1568	1015
P59	1569	1569	0	1	0	0	0	0.0637349	-0.0637349	1	nein	1.00032	1	1569	1568	1016
P61	1569	1569	0	1	0	0	0	0.0637349	-0.0637349	1	nein	1.00032	1	1569	1568	1017
P70	1569	1569	0	1	0	0	0	0.0637349	-0.0637349	1	nein	1.00032	1	1569	1568	1018
P72	1569	1569	0	1	0	0	0	0.0637349	-0.0637349	1	nein	1.00032	1	1569	1568	1019
P74	1569	1569	0	1	0	0	0	0.0637349	-0.0637349	1	nein	1.00032	1	1569	1568	1020
P77	1569	1569	0	1	0	0	0	0.0637349	-0.0637349	1	nein	1.00032	1	1569	1568	1021
P78	1569	1569	1	0	0	0	0.0637349	0	0.0637349	1	nein	1.00032	1	1568	1569	1022
P80	1569	1569	0	1	0	0	0	0.0637349	-0.0637349	1	nein	1.00032	1	1569	1568	1023
P83	1569	1569	0	1	0	0	0	0.0637349	-0.0637349	1	nein	1.00032	1	1569	1568	1024
P91	1569	1569	0	2	0.5	0.707107	0	0.12747	-0.12747	0.499841	nein	2.00128	1	1569	1567	1025
P92	1569	1569	0	1	0.25	0.5	0	0.0637349	-0.0637349	1	nein	1.00032	1	1569	1568	1026
P96	1569	1569	0	1	0.5	0.707107	0	0.0637349	-0.0637349	1	nein	1.00032	1	1569	1568	1027
Q02	1569	1569	0	1	1	1	0	0.0637349	-0.0637349	1	nein	1.00032	1	1569	1568	1028
Q04	1569	1569	0	1	1	1	0	0.0637349	-0.0637349	1	nein	1.00032	1	1569	1568	1029
Q05	1569	1569	3	2	1	1	0.191205	0.12747	0.0637349	1	nein	0.200319	1	1566	1567	1030
Q07	1569	1569	1	1	0.25	0.5	0.0637349	0.0637349	0	1	nein	0	1	1568	1568	1031
Q10	1569	1569	1	2	3.5	1.87083	0.0637349	0.12747	-0.0637349	1	nein	0.333652	1	1568	1567	1032
Q11	1569	1569	1	1	0.75	0.866025	0.0637349	0.0637349	0	1	nein	0	1	1568	1568	1033
Q12	1569	1569	3	4	5	2.23607	0.191205	0.254939	-0.0637349	1	nein	0.143177	1	1566	1565	1034
Q13	1569	1569	1	3	0.5	0.707107	0.0637349	0.191205	-0.12747	0.624761	nein	1.00128	1	1568	1566	1035
Q14	1569	1569	1	6	1.25	1.11803	0.0637349	0.382409	-0.318674	0.124582	nein	3.57941	1	1568	1563	1036
Q15	1569	1569	0	2	0.5	0.707107	0	0.12747	-0.12747	0.499841	nein	2.00128	1	1569	1567	1037
Q16	1569	1569	2	2	2	1.41421	0.12747	0.12747	0	1	nein	0	1	1567	1567	1038
Q17	1569	1569	1	2	1	1	0.0637349	0.12747	-0.0637349	1	nein	0.333652	1	1568	1567	1039
Q18	1569	1569	0	3	1.5	1.22474	0	0.191205	-0.191205	0.249761	nein	3.00287	1	1569	1566	1040
Q20	1569	1569	0	1	0.5	0.707107	0	0.0637349	-0.0637349	1	nein	1.00032	1	1569	1568	1041
Q21	1569	1569	5	13	26.5	5.14782	0.318674	0.828553	-0.509879	0.0953043	nein	3.57607	1	1564	1556	1042
Q22	1569	1569	0	2	2	1.41421	0	0.12747	-0.12747	0.499841	nein	2.00128	1	1569	1567	1043
Q23	1569	1569	1	3	2.5	1.58114	0.0637349	0.191205	-0.12747	0.624761	nein	1.00128	1	1568	1566	1044
Q24	1569	1569	1	6	1	1	0.0637349	0.382409	-0.318674	0.124582	nein	3.57941	1	1568	1563	1045
Q25	1569	1569	10	8	3.25	1.80278	0.637349	0.509879	0.12747	0.813995	nein	0.223504	1	1559	1561	1046
Q26	1569	1569	2	2	0.75	0.866025	0.12747	0.12747	0	1	nein	0	1	1567	1567	1047
Q27	1569	1569	1	2	1.25	1.11803	0.0637349	0.12747	-0.0637349	1	nein	0.333652	1	1568	1567	1048
Q28	1569	1569	0	3	1	1	0	0.191205	-0.191205	0.249761	nein	3.00287	1	1569	1566	1049
Q30	1569	1569	0	1	1.5	1.22474	0	0.0637349	-0.0637349	1	nein	1.00032	1	1569	1568	1050
Q31	1569	1569	2	0	0.5	0.707107	0.12747	0	0.12747	0.499841	nein	2.00128	1	1567	1569	1051
Q33	1569	1569	0	1	0.25	0.5	0	0.0637349	-0.0637349	1	nein	1.00032	1	1569	1568	1052
Q35	1569	1569	1	1	0.25	0.5	0.0637349	0.0637349	0	1	nein	0	1	1568	1568	1053
Q37	1569	1569	1	0	0.5	0.707107	0.0637349	0	0.0637349	1	nein	1.00032	1	1568	1569	1054
Q38	1569	1569	1	1	0.5	0.707107	0.0637349	0.0637349	0	1	nein	0	1	1568	1568	1055
Q39	1569	1569	2	1	0.75	0.866025	0.12747	0.0637349	0.0637349	1	nein	0.333652	1	1567	1568	1056
Q40	1569	1569	2	3	2.75	1.65831	0.12747	0.191205	-0.0637349	1	nein	0.200319	1	1567	1566	1057
Q42	1569	1569	1	0	0	0	0.0637349	0	0.0637349	1	nein	1.00032	1	1568	1569	1058
Q43	1569	1569	4	8	12	3.4641	0.254939	0.509879	-0.254939	0.386769	nein	1.33845	1	1565	1561	1059
Q44	1569	1569	3	6	2.5	1.58114	0.191205	0.382409	-0.191205	0.507184	nein	1.00288	1	1566	1563	1060
Q45	1569	1569	0	1	2.5	1.58114	0	0.0637349	-0.0637349	1	nein	1.00032	1	1569	1568	1061
Q51	1569	1569	0	3	4.75	2.17945	0	0.191205	-0.191205	0.249761	nein	3.00287	1	1569	1566	1062
Q53	1569	1569	3	3	3.25	1.80278	0.191205	0.191205	0	1	nein	0	1	1566	1566	1063
Q54	1569	1569	1	1	1.75	1.32288	0.0637349	0.0637349	0	1	nein	0	1	1568	1568	1064
Q55	1569	1569	3	7	5.75	2.39792	0.191205	0.446144	-0.254939	0.342965	nein	1.60512	1	1566	1562	1065
Q60	1569	1569	7	5	2.5	1.58114	0.446144	0.318674	0.12747	0.773982	nein	0.334613	1	1562	1564	1066
Q61	1569	1569	47	82	62.5	7.90569	2.99554	5.22626	-2.23072	0.00212225	ja	9.90324	1	1522	1487	1067
Q62	1569	1569	0	2	2	1.41421	0	0.12747	-0.12747	0.499841	nein	2.00128	1	1569	1567	1068
Q63	1569	1569	11	15	21.5	4.63681	0.701083	0.956023	-0.254939	0.555537	nein	0.620526	1	1558	1554	1069
Q64	1569	1569	0	1	0.5	0.707107	0	0.0637349	-0.0637349	1	nein	1.00032	1	1569	1568	1070
Q65	1569	1569	20	13	26.75	5.17204	1.2747	0.828553	0.446144	0.293642	nein	1.50063	1	1549	1556	1071
Q66	1569	1569	129	226	74.25	8.61684	8.2218	14.4041	-6.18228	5.34445e-08	ja	29.8851	1	1440	1343	1072
Q67	1569	1569	3	4	3	1.73205	0.191205	0.254939	-0.0637349	1	nein	0.143177	1	1566	1565	1073
Q68	1569	1569	6	1	0.75	0.866025	0.382409	0.0637349	0.318674	0.124582	nein	3.57941	1	1563	1568	1074
Q69	1569	1569	1	0	0	0	0.0637349	0	0.0637349	1	nein	1.00032	1	1568	1569	1075
Q70	1569	1569	2	0	0.25	0.5	0.12747	0	0.12747	0.499841	nein	2.00128	1	1567	1569	1076
Q71	1569	1569	12	1	0.5	0.707107	0.764818	0.0637349	0.701083	0.00335758	ja	9.34641	1	1557	1568	1077
Q72	1569	1569	50	7	9	3	3.18674	0.446144	2.7406	3.15415e-09	ja	33.0387	1	1519	1562	1078
Q73	1569	1569	26	1	0	0	1.65711	0.0637349	1.59337	3.78779e-07	ja	23.349	1	1543	1568	1079
Q74	1569	1569	31	7	2.5	1.58114	1.97578	0.446144	1.52964	0.000106076	ja	15.3437	1	1538	1562	1080
Q75	1569	1569	0	2	0.25	0.5	0	0.12747	-0.12747	0.499841	nein	2.00128	1	1569	1567	1081
Q76	1569	1569	4	4	3.5	1.87083	0.254939	0.254939	0	1	nein	0	1	1565	1565	1082
Q78	1569	1569	6	2	1	1	0.382409	0.12747	0.254939	0.288434	nein	2.00511	1	1563	1567	1083
Q79	1569	1569	6	0	0.5	0.707107	0.382409	0	0.382409	0.0311007	ja	6.01149	1	1563	1569	1084
Q80	1569	1569	0	2	2.5	1.58114	0	0.12747	-0.12747	0.499841	nein	2.00128	1	1569	1567	1085
Q81	1569	1569	1	0	0	0	0.0637349	0	0.0637349	1	nein	1.00032	1	1568	1569	1086
Q82	1569	1569	17	17	15	3.87298	1.08349	1.08349	0	1	nein	0	1	1552	1552	1087
Q83	1569	1569	3	2	0.75	0.866025	0.191205	0.12747	0.0637349	1	nein	0.200319	1	1566	1567	1088
Q84	1569	1569	0	1	2.5	1.58114	0	0.0637349	-0.0637349	1	nein	1.00032	1	1569	1568	1089
Q85	1569	1569	1	4	3.5	1.87083	0.0637349	0.254939	-0.191205	0.374601	nein	1.80287	1	1568	1565	1090
Q86	1569	1569	1	0	0	0	0.0637349	0	0.0637349	1	nein	1.00032	1	1568	1569	1091
Q87	1569	1569	6	2	1	1	0.382409	0.12747	0.254939	0.288434	nein	2.00511	1	1563	1567	1092
Q89	1569	1569	17	6	7	2.64575	1.08349	0.382409	0.701083	0.0340394	ja	5.29971	1	1552	1563	1093
Q90	1569	1569	0	2	0.5	0.707107	0	0.12747	-0.12747	0.499841	nein	2.00128	1	1569	1567	1094
Q99	1569	1569	1	2	1.75	1.32288	0.0637349	0.12747	-0.0637349	1	nein	0.333652	1	1568	1567	1095
R00	1569	1569	69	104	12.5	3.53553	4.39771	6.62843	-2.23072	0.00766786	ja	7.49408	1	1500	1465	1096
R01	1569	1569	5	6	0.75	0.866025	0.318674	0.382409	-0.0637349	1	nein	0.0912289	1	1564	1563	1097
R02	1569	1569	110	9	11.5	3.39116	7.01083	0.573614	6.43722	5.92446e-24	ja	89.1016	1	1459	1560	1098
R03	1569	1569	9	13	1.5	1.22474	0.573614	0.828553	-0.254939	0.521987	nein	0.732408	1	1560	1556	1099
R04	1569	1569	43	64	23.75	4.8734	2.7406	4.07903	-1.33843	0.0486729	ja	4.26699	1	1526	1505	1100
R05	1569	1569	103	142	137.25	11.7154	6.56469	9.05035	-2.48566	0.0113279	ja	6.73392	1	1466	1427	1101
R06	1569	1569	207	218	221	14.8661	13.1931	13.8942	-0.701083	0.60193	nein	0.329306	1	1362	1351	1102
R07	1569	1569	99	144	216.75	14.7224	6.30975	9.17782	-2.86807	0.00322635	ja	9.03282	1	1470	1425	1103
R09	1569	1569	21	19	18.75	4.33013	1.33843	1.21096	0.12747	0.873823	nein	0.101291	1	1548	1550	1104
R10	1569	1569	266	316	292.25	17.0953	16.9535	20.1402	-3.18674	0.0243609	ja	5.27362	1	1303	1253	1105
R11	1569	1569	135	104	2.5	1.58114	8.60421	6.62843	1.97578	0.0433002	ja	4.35241	1	1434	1465	1106
R12	1569	1569	25	28	70.75	8.4113	1.59337	1.78458	-0.191205	0.782033	nein	0.172729	1	1544	1541	1107
R13	1569	1569	72	57	25.75	5.07445	4.58891	3.63289	0.956023	0.207955	nein	1.81896	1	1497	1512	1108
R14	1569	1569	22	45	44.75	6.68954	1.40217	2.86807	-1.4659	0.00617473	ja	8.06778	1	1547	1524	1109
R15	1569	1569	143	46	67.5	8.21584	9.11409	2.9318	6.18228	1.81851e-13	ja	52.9736	1	1426	1523	1110
R16	1569	1569	30	33	39.25	6.26498	1.91205	2.10325	-0.191205	0.799314	nein	0.145784	1	1539	1536	1111
R17	1569	1569	8	4	5.5	2.34521	0.509879	0.254939	0.254939	0.386769	nein	1.33845	1	1561	1565	1112
R18	1569	1569	34	14	5	2.23607	2.16699	0.892288	1.2747	0.00516858	ja	8.46278	1	1535	1555	1113
R19	1569	1569	27	42	41.25	6.42262	1.72084	2.67686	-0.956023	0.0876335	nein	3.33418	1	1542	1527	1114
R20	1569	1569	51	67	74.25	8.61684	3.25048	4.27024	-1.01976	0.158989	nein	2.25426	1	1518	1502	1115
R21	1569	1569	37	28	13.5	3.67423	2.35819	1.78458	0.573614	0.316006	nein	1.27251	1	1532	1541	1116
R22	1569	1569	24	17	33	5.74456	1.52964	1.08349	0.446144	0.345704	nein	1.21094	1	1545	1552	1117
R23	1569	1569	45	52	119.5	10.9316	2.86807	3.31421	-0.446144	0.536225	nein	0.521268	1	1524	1517	1118
R25	1569	1569	39	54	15.5	3.937	2.48566	3.44168	-0.956023	0.140162	nein	2.49325	1	1530	1515	1119
R26	1569	1569	291	129	63.25	7.95299	18.5468	8.2218	10.325	1.40272e-17	ja	72.1413	1	1278	1440	1120
R27	1569	1569	15	19	4.5	2.12132	0.956023	1.21096	-0.254939	0.605615	nein	0.475743	1	1554	1550	1121
R29	1569	1569	99	75	29.5	5.43139	6.30975	4.78011	1.52964	0.0725293	nein	3.50468	1	1470	1494	1122
R30	1569	1569	25	29	29.5	5.43139	1.59337	1.84831	-0.254939	0.680867	nein	0.301484	1	1544	1540	1123
R31	1569	1569	87	96	98.5	9.92472	5.54493	6.11855	-0.573614	0.542354	nein	0.470034	1	1482	1473	1124
R32	1569	1569	196	108	58.75	7.66485	12.492	6.88337	5.60867	1.27224e-07	ja	28.2062	1	1373	1461	1125
R33	1569	1569	66	41	18.5	4.30116	4.2065	2.61313	1.59337	0.0178487	ja	6.04732	1	1503	1528	1126
R34	1569	1569	10	2	2	1.41421	0.637349	0.12747	0.509879	0.0382152	ja	5.35381	1	1559	1567	1127
R35	1569	1569	19	49	8.5	2.91548	1.21096	3.12301	-1.91205	0.0003091	ja	13.5285	1	1550	1520	1128
R36	1569	1569	1	1	1	1	0.0637349	0.0637349	0	1	nein	0	1	1568	1568	1129
R39	1569	1569	83	104	94.5	9.72111	5.28999	6.62843	-1.33843	0.131317	nein	2.50773	1	1486	1465	1130
R40	1569	1569	54	14	14.5	3.80789	3.44168	0.892288	2.54939	8.57366e-07	ja	24.0506	1	1515	1555	1131
R41	1569	1569	44	37	5.25	2.29129	2.80433	2.35819	0.446144	0.499631	nein	0.620967	1	1525	1532	1132
R42	1569	1569	137	192	148.5	12.1861	8.73168	12.2371	-3.50542	0.00161943	ja	10.2714	1	1432	1377	1133
R43	1569	1569	10	14	19.5	4.41588	0.637349	0.892288	-0.254939	0.539684	nein	0.671805	1	1559	1555	1134
R44	1569	1569	9	5	3.5	1.87083	0.573614	0.318674	0.254939	0.422896	nein	1.14798	1	1560	1564	1135
R45	1569	1569	58	64	68.25	8.26136	3.69662	4.07903	-0.382409	0.644432	nein	0.307018	1	1511	1505	1136
R46	1569	1569	8	5	3.75	1.93649	0.509879	0.318674	0.191205	0.580251	nein	0.695188	1	1561	1564	1137
R47	1569	1569	74	46	93.5	9.66954	4.71638	2.9318	1.78458	0.0116687	ja	6.79311	1	1495	1523	1138
R48	1569	1569	3	4	2.5	1.58114	0.191205	0.254939	-0.0637349	1	nein	0.143177	1	1566	1565	1139
R49	1569	1569	28	59	11.5	3.39116	1.78458	3.76036	-1.97578	0.000996083	ja	11.361	1	1541	1510	1140
R50	1569	1569	71	60	69.5	8.33667	4.52518	3.82409	0.701083	0.372167	nein	0.963904	1	1498	1509	1141
R51	1569	1569	87	118	75.75	8.70345	5.54493	7.52071	-1.97578	0.029996	ja	5.01546	1	1482	1451	1142
R52	1569	1569	379	230	46.5	6.81909	24.1555	14.659	9.49649	1.98278e-11	ja	45.2334	1	1190	1339	1143
R53	1569	1569	143	131	76.5	8.74643	9.11409	8.34927	0.764818	0.486739	nein	0.575827	1	1426	1438	1144
R54	1569	1569	73	61	171.5	13.0958	4.65264	3.88783	0.764818	0.331458	nein	1.12256	1	1496	1508	1145
R55	1569	1569	73	81	114	10.6771	4.65264	5.16252	-0.509879	0.56309	nein	0.437032	1	1496	1488	1146
R56	1569	1569	18	14	7.25	2.69258	1.14723	0.892288	0.254939	0.594713	nein	0.505151	1	1551	1555	1147
R57	1569	1569	67	16	3.5	1.87083	4.27024	1.01976	3.25048	9.10758e-09	ja	32.1887	1	1502	1553	1148
R58	1569	1569	15	10	18.5	4.30116	0.956023	0.637349	0.318674	0.422485	nein	1.00803	1	1554	1559	1149
R59	1569	1569	30	34	17.75	4.21307	1.91205	2.16699	-0.254939	0.705084	nein	0.255205	1	1539	1535	1150
R60	1569	1569	180	127	84.75	9.20598	11.4723	8.09433	3.37795	0.00174395	ja	10.1421	1	1389	1442	1151
R61	1569	1569	35	31	9.25	3.04138	2.23072	1.97578	0.254939	0.709281	nein	0.247633	1	1534	1538	1152
R62	1569	1569	3	4	1	1	0.191205	0.254939	-0.0637349	1	nein	0.143177	1	1566	1565	1153
R63	1569	1569	83	60	25.5	5.04975	5.28999	3.82409	1.4659	0.0593354	nein	3.87593	1	1486	1509	1154
R64	1569	1569	44	13	37.5	6.12372	2.80433	0.828553	1.97578	4.03633e-05	ja	17.1716	1	1525	1556	1155
R65	1569	1569	85	19	27.5	5.24404	5.41746	1.21096	4.2065	1.85632e-11	ja	43.3203	1	1484	1550	1156
R68	1569	1569	20	21	28.75	5.3619	1.2747	1.33843	-0.0637349	1	nein	0.0247131	1	1549	1548	1157
R69	1569	1569	25	33	24.75	4.97494	1.59337	2.10325	-0.509879	0.353642	nein	1.12423	1	1544	1536	1158
R70	1569	1569	15	27	27	5.19615	0.956023	1.72084	-0.764818	0.0863055	nein	3.47508	1	1554	1542	1159
R71	1569	1569	0	1	1	1	0	0.0637349	-0.0637349	1	nein	1.00032	1	1569	1568	1160
R72	1569	1569	0	2	1.75	1.32288	0	0.12747	-0.12747	0.499841	nein	2.00128	1	1569	1567	1161
R73	1569	1569	53	59	40	6.32456	3.37795	3.76036	-0.382409	0.630617	nein	0.333325	1	1516	1510	1162
R74	1569	1569	43	35	36.5	6.04152	2.7406	2.23072	0.509879	0.422364	nein	0.841428	1	1526	1534	1163
R75	1569	1569	1	1	0.25	0.5	0.0637349	0.0637349	0	1	nein	0	1	1568	1568	1164
R76	1569	1569	2	4	4.5	2.12132	0.12747	0.254939	-0.12747	0.687201	nein	0.667944	1	1567	1565	1165
R77	1569	1569	11	8	11	3.31662	0.701083	0.509879	0.191205	0.646591	nein	0.47657	1	1558	1561	1166
R78	1569	1569	1	1	0.75	0.866025	0.0637349	0.0637349	0	1	nein	0	1	1568	1568	1167
R79	1569	1569	21	27	9.75	3.1225	1.33843	1.72084	-0.382409	0.467436	nein	0.76165	1	1548	1542	1168
R80	1569	1569	32	46	39.75	6.30476	2.03952	2.9318	-0.892288	0.135582	nein	2.57687	1	1537	1523	1169
R81	1569	1569	6	6	3	1.73205	0.382409	0.382409	0	1	nein	0	1	1563	1563	1170
R82	1569	1569	9	16	1.25	1.11803	0.573614	1.01976	-0.446144	0.227655	nein	1.97574	1	1560	1553	1171
R84	1569	1569	4	1	0.5	0.707107	0.254939	0.0637349	0.191205	0.374601	nein	1.80287	1	1565	1568	1172
R85	1569	1569	3	6	9.75	3.1225	0.191205	0.382409	-0.191205	0.507184	nein	1.00288	1	1566	1563	1173
R86	1569	1569	1	3	1.25	1.11803	0.0637349	0.191205	-0.12747	0.624761	nein	1.00128	1	1568	1566	1174
R87	1569	1569	8	17	13.5	3.67423	0.509879	1.08349	-0.573614	0.106354	nein	3.26602	1	1561	1552	1175
R89	1569	1569	6	11	21.5	4.63681	0.382409	0.701083	-0.318674	0.330978	nein	1.4786	1	1563	1558	1176
R90	1569	1569	2	8	15	3.87298	0.12747	0.509879	-0.382409	0.108815	nein	3.61151	1	1567	1561	1177
R91	1569	1569	28	20	54	7.34847	1.78458	1.2747	0.509879	0.308585	nein	1.35405	1	1541	1549	1178
R92	1569	1569	4	10	13	3.60555	0.254939	0.637349	-0.382409	0.178591	nein	2.58295	1	1565	1559	1179
R93	1569	1569	29	41	21.5	4.63681	1.84831	2.61313	-0.764818	0.183251	nein	2.10408	1	1540	1528	1180
R94	1569	1569	34	63	49.5	7.03562	2.16699	4.0153	-1.84831	0.00366573	ja	8.94666	1	1535	1506	1181
R96	1569	1569	9	0	0	0	0.573614	0	0.573614	0.00386157	ja	9.02589	1	1560	1569	1182
R99	1569	1569	19	2	0.5	0.707107	1.21096	0.12747	1.08349	0.000211701	ja	13.8546	1	1550	1567	1183
S00	1569	1569	56	51	31.75	5.63471	3.56915	3.25048	0.318674	0.694161	nein	0.241893	1	1513	1518	1184
S01	1569	1569	47	64	19	4.3589	2.99554	4.07903	-1.08349	0.121683	nein	2.69908	1	1522	1505	1185
S02	1569	1569	14	19	11	3.31662	0.892288	1.21096	-0.318674	0.484526	nein	0.765627	1	1555	1550	1186
S03	1569	1569	0	1	0.5	0.707107	0	0.0637349	-0.0637349	1	nein	1.00032	1	1569	1568	1187
S04	1569	1569	0	1	0.75	0.866025	0	0.0637349	-0.0637349	1	nein	1.00032	1	1569	1568	1188
S05	1569	1569	15	23	9.75	3.1225	0.956023	1.4659	-0.509879	0.252973	nein	1.70486	1	1554	1546	1189
S06	1569	1569	39	34	37.75	6.1441	2.48566	2.16699	0.318674	0.636002	nein	0.350622	1	1530	1535	1190
S08	1569	1569	1	0	0.25	0.5	0.0637349	0	0.0637349	1	nein	1.00032	1	1568	1569	1191
S09	1569	1569	12	10	6.5	2.54951	0.764818	0.637349	0.12747	0.831219	nein	0.183102	1	1557	1559	1192
S10	1569	1569	3	1	1.5	1.22474	0.191205	0.0637349	0.12747	0.624761	nein	1.00128	1	1566	1568	1193
S11	1569	1569	1	3	0.5	0.707107	0.0637349	0.191205	-0.12747	0.624761	nein	1.00128	1	1568	1566	1194
S12	1569	1569	4	5	7.5	2.73861	0.254939	0.318674	-0.0637349	1	nein	0.111431	1	1565	1564	1195
S13	1569	1569	21	23	13.5	3.67423	1.33843	1.4659	-0.12747	0.879549	nein	0.0922019	1	1548	1546	1196
S14	1569	1569	2	2	2	1.41421	0.12747	0.12747	0	1	nein	0	1	1567	1567	1197
S16	1569	1569	1	1	0.5	0.707107	0.0637349	0.0637349	0	1	nein	0	1	1568	1568	1198
S20	1569	1569	46	55	145.75	12.0727	2.9318	3.50542	-0.573614	0.418554	nein	0.828651	1	1523	1514	1199
S21	1569	1569	6	5	4.25	2.06155	0.382409	0.318674	0.0637349	1	nein	0.0912289	1	1563	1564	1200
S22	1569	1569	44	56	26.5	5.14782	2.80433	3.56915	-0.764818	0.263497	nein	1.4874	1	1525	1513	1201
S23	1569	1569	2	3	1.5	1.22474	0.12747	0.191205	-0.0637349	1	nein	0.200319	1	1567	1566	1202
S24	1569	1569	0	2	1	1	0	0.12747	-0.12747	0.499841	nein	2.00128	1	1569	1567	1203
S26	1569	1569	1	0	0.25	0.5	0.0637349	0	0.0637349	1	nein	1.00032	1	1568	1569	1204
S27	1569	1569	4	3	2.5	1.58114	0.254939	0.191205	0.0637349	1	nein	0.143177	1	1565	1566	1205
S29	1569	1569	5	2	3	1.73205	0.318674	0.12747	0.191205	0.452602	nein	1.28859	1	1564	1567	1206
S30	1569	1569	40	34	6.5	2.54951	2.54939	2.16699	0.382409	0.556674	nein	0.498236	1	1529	1535	1207
S31	1569	1569	17	8	11.5	3.39116	1.08349	0.509879	0.573614	0.106354	nein	3.26602	1	1552	1561	1208
S32	1569	1569	60	45	24	4.89898	3.82409	2.86807	0.956023	0.164328	nein	2.21704	1	1509	1524	1209
S33	1569	1569	5	8	6.75	2.59808	0.318674	0.509879	-0.191205	0.580251	nein	0.695188	1	1564	1561	1210
S34	1569	1569	2	1	1.75	1.32288	0.12747	0.0637349	0.0637349	1	nein	0.333652	1	1567	1568	1211
S35	1569	1569	1	0	0	0	0.0637349	0	0.0637349	1	nein	1.00032	1	1568	1569	1212
S36	1569	1569	6	4	8.25	2.87228	0.382409	0.254939	0.12747	0.753513	nein	0.401279	1	1563	1565	1213
S37	1569	1569	4	4	1.25	1.11803	0.254939	0.254939	0	1	nein	0	1	1565	1565	1214
S38	1569	1569	1	0	0	0	0.0637349	0	0.0637349	1	nein	1.00032	1	1568	1569	1215
S39	1569	1569	4	4	0.75	0.866025	0.254939	0.254939	0	1	nein	0	1	1565	1565	1216
S40	1569	1569	29	30	6.5	2.54951	1.84831	1.91205	-0.0637349	1	nein	0.0172739	1	1540	1539	1217
S41	1569	1569	9	7	9.25	3.04138	0.573614	0.446144	0.12747	0.803117	nein	0.251281	1	1560	1562	1218
S42	1569	1569	37	26	22.5	4.74342	2.35819	1.65711	0.701083	0.20277	nein	1.95998	1	1532	1543	1219
S43	1569	1569	19	15	7.5	2.73861	1.21096	0.956023	0.254939	0.605615	nein	0.475743	1	1550	1554	1220
S44	1569	1569	1	1	1	1	0.0637349	0.0637349	0	1	nein	0	1	1568	1568	1221
S46	1569	1569	20	19	13.5	3.67423	1.2747	1.21096	0.0637349	1	nein	0.0259637	1	1549	1550	1222
S48	1569	1569	7	0	0	0	0.446144	0	0.446144	0.0155206	ja	7.01565	1	1562	1569	1223
S49	1569	1569	2	1	0.75	0.866025	0.12747	0.0637349	0.0637349	1	nein	0.333652	1	1567	1568	1224
S50	1569	1569	15	25	19.25	4.38748	0.956023	1.59337	-0.637349	0.151229	nein	2.53228	1	1554	1544	1225
S51	1569	1569	10	16	28.5	5.33854	0.637349	1.01976	-0.382409	0.324913	nein	1.39618	1	1559	1553	1226
S52	1569	1569	35	33	4.5	2.12132	2.23072	2.10325	0.12747	0.902536	nein	0.0601265	1	1534	1536	1227
S53	1569	1569	4	4	1.5	1.22474	0.254939	0.254939	0	1	nein	0	1	1565	1565	1228
S54	1569	1569	0	1	1	1	0	0.0637349	-0.0637349	1	nein	1.00032	1	1569	1568	1229
S56	1569	1569	1	0	0.5	0.707107	0.0637349	0	0.0637349	1	nein	1.00032	1	1568	1569	1230
S57	1569	1569	1	0	0	0	0.0637349	0	0.0637349	1	nein	1.00032	1	1568	1569	1231
S58	1569	1569	7	0	0	0	0.446144	0	0.446144	0.0155206	ja	7.01565	1	1562	1569	1232
S59	1569	1569	2	1	2.5	1.58114	0.12747	0.0637349	0.0637349	1	nein	0.333652	1	1567	1568	1233
S60	1569	1569	29	47	29.5	5.43139	1.84831	2.99554	-1.14723	0.0476881	ja	4.36897	1	1540	1522	1234
S61	1569	1569	20	40	31.5	5.61249	1.2747	2.54939	-1.2747	0.0126216	ja	6.79662	1	1549	1529	1235
S62	1569	1569	35	27	21.5	4.63681	2.23072	1.72084	0.509879	0.369365	nein	1.05306	1	1534	1542	1236
S63	1569	1569	24	24	36.25	6.0208	1.52964	1.52964	0	1	nein	0	1	1545	1545	1237
S64	1569	1569	3	1	0.75	0.866025	0.191205	0.0637349	0.12747	0.624761	nein	1.00128	1	1566	1568	1238
S65	1569	1569	1	0	0.5	0.707107	0.0637349	0	0.0637349	1	nein	1.00032	1	1568	1569	1239
S66	1569	1569	6	3	3.75	1.93649	0.382409	0.191205	0.191205	0.507184	nein	1.00288	1	1563	1566	1240
S67	1569	1569	0	1	0.75	0.866025	0	0.0637349	-0.0637349	1	nein	1.00032	1	1569	1568	1241
S68	1569	1569	28	3	1.5	1.22474	1.78458	0.191205	1.59337	4.21788e-06	ja	20.3624	1	1541	1566	1242
S69	1569	1569	7	9	5.25	2.29129	0.446144	0.573614	-0.12747	0.803117	nein	0.251281	1	1562	1560	1243
S70	1569	1569	44	24	27	5.19615	2.80433	1.52964	1.2747	0.019187	ja	6.01265	1	1525	1545	1244
S71	1569	1569	28	9	2	1.41421	1.78458	0.573614	1.21096	0.0024203	ja	9.87317	1	1541	1560	1245
S72	1569	1569	103	31	12	3.4641	6.56469	1.97578	4.58891	1.34536e-10	ja	40.4123	1	1466	1538	1246
S73	1569	1569	7	2	1.25	1.11803	0.446144	0.12747	0.318674	0.17906	nein	2.78577	1	1562	1567	1247
S74	1569	1569	0	1	0.75	0.866025	0	0.0637349	-0.0637349	1	nein	1.00032	1	1569	1568	1248
S76	1569	1569	9	11	11.5	3.39116	0.573614	0.701083	-0.12747	0.823239	nein	0.201283	1	1560	1558	1249
S77	1569	1569	7	0	0	0	0.446144	0	0.446144	0.0155206	ja	7.01565	1	1562	1569	1250
S78	1569	1569	671	0	0	0	42.7661	0	42.7661	1.75616e-242	ja	853.505	1	898	1569	1251
S79	1569	1569	13	1	0.5	0.707107	0.828553	0.0637349	0.764818	0.00179236	ja	10.3318	1	1556	1568	1252
S80	1569	1569	43	52	16	4	2.7406	3.31421	-0.573614	0.404689	nein	0.87925	1	1526	1517	1253
S81	1569	1569	19	15	11	3.31662	1.21096	0.956023	0.254939	0.605615	nein	0.475743	1	1550	1554	1254
S82	1569	1569	46	42	36.75	6.06218	2.9318	2.67686	0.254939	0.745849	nein	0.187064	1	1523	1527	1255
S83	1569	1569	41	62	42.75	6.53835	2.61313	3.95156	-1.33843	0.0445966	ja	4.42686	1	1528	1507	1256
S84	1569	1569	1	0	0.25	0.5	0.0637349	0	0.0637349	1	nein	1.00032	1	1568	1569	1257
S85	1569	1569	2	0	0.5	0.707107	0.12747	0	0.12747	0.499841	nein	2.00128	1	1567	1569	1258
S86	1569	1569	7	21	18.25	4.272	0.446144	1.33843	-0.892288	0.0121599	ja	7.06302	1	1562	1548	1259
S88	1569	1569	214	1	1	1	13.6393	0.0637349	13.5755	3.60505e-66	ja	226.54	1	1355	1568	1260
S89	1569	1569	9	2	2.5	1.58114	0.573614	0.12747	0.446144	0.0649677	nein	4.47022	1	1560	1567	1261
S90	1569	1569	22	28	7.5	2.73861	1.40217	1.78458	-0.382409	0.476336	nein	0.731658	1	1547	1541	1262
S91	1569	1569	21	13	2.75	1.65831	1.33843	0.828553	0.509879	0.22694	nein	1.90297	1	1548	1556	1263
S92	1569	1569	18	34	39	6.245	1.14723	2.16699	-1.01976	0.0349522	ja	5.00603	1	1551	1535	1264
S93	1569	1569	32	60	22.75	4.7697	2.03952	3.82409	-1.78458	0.00403827	ja	8.77913	1	1537	1509	1265
S95	1569	1569	1	0	0	0	0.0637349	0	0.0637349	1	nein	1.00032	1	1568	1569	1266
S96	1569	1569	1	1	0.5	0.707107	0.0637349	0.0637349	0	1	nein	0	1	1568	1568	1267
S97	1569	1569	1	0	0.25	0.5	0.0637349	0	0.0637349	1	nein	1.00032	1	1568	1569	1268
S98	1569	1569	57	2	1	1	3.63289	0.12747	3.50542	3.79127e-15	ja	52.2536	1	1512	1567	1269
S99	1569	1569	0	3	4	2	0	0.191205	-0.191205	0.249761	nein	3.00287	1	1569	1566	1270
T00	1569	1569	10	10	9	3	0.637349	0.637349	0	1	nein	0	1	1559	1559	1271
T01	1569	1569	24	20	27.25	5.22015	1.52964	1.2747	0.254939	0.649268	nein	0.368808	1	1545	1549	1272
T02	1569	1569	2	1	1	1	0.12747	0.0637349	0.0637349	1	nein	0.333652	1	1567	1568	1273
T03	1569	1569	1	0	0.5	0.707107	0.0637349	0	0.0637349	1	nein	1.00032	1	1568	1569	1274
T05	1569	1569	45	0	0	0	2.86807	0	2.86807	4.12753e-14	ja	45.6547	1	1524	1569	1275
T06	1569	1569	1	0	0.25	0.5	0.0637349	0	0.0637349	1	nein	1.00032	1	1568	1569	1276
T07	1569	1569	39	5	2.5	1.58114	2.48566	0.318674	2.16699	1.17052e-07	ja	26.6464	1	1530	1564	1277
T08	1569	1569	22	24	45.5	6.74537	1.40217	1.52964	-0.12747	0.882129	nein	0.0882502	1	1547	1545	1278
T09	1569	1569	9	12	4.75	2.17945	0.573614	0.764818	-0.191205	0.662547	nein	0.431459	1	1560	1557	1279
T10	1569	1569	2	1	0.75	0.866025	0.12747	0.0637349	0.0637349	1	nein	0.333652	1	1567	1568	1280
T11	1569	1569	18	9	26.75	5.17204	1.14723	0.573614	0.573614	0.120474	nein	3.02604	1	1551	1560	1281
T12	1569	1569	1	2	1.25	1.11803	0.0637349	0.12747	-0.0637349	1	nein	0.333652	1	1568	1567	1282
T13	1569	1569	125	10	5.5	2.34521	7.96686	0.637349	7.32951	2.2052e-27	ja	102.367	1	1444	1559	1283
T14	1569	1569	330	321	140.5	11.8533	21.0325	20.4589	0.573614	0.724708	nein	0.156993	1	1239	1248	1284
T15	1569	1569	8	21	19	4.3589	0.509879	1.33843	-0.828553	0.0234805	ja	5.88194	1	1561	1548	1285
T16	1569	1569	24	31	3.5	1.87083	1.52964	1.97578	-0.446144	0.414618	nein	0.906803	1	1545	1538	1286
T17	1569	1569	5	8	7.5	2.73861	0.318674	0.509879	-0.191205	0.580251	nein	0.695188	1	1564	1561	1287
T18	1569	1569	4	4	3.25	1.80278	0.254939	0.254939	0	1	nein	0	1	1565	1565	1288
T19	1569	1569	5	3	5.5	2.34521	0.318674	0.191205	0.12747	0.726213	nein	0.501278	1	1564	1566	1289
T20	1569	1569	0	1	0.5	0.707107	0	0.0637349	-0.0637349	1	nein	1.00032	1	1569	1568	1290
T21	1569	1569	4	2	1.5	1.22474	0.254939	0.12747	0.12747	0.687201	nein	0.667944	1	1565	1567	1291
T22	1569	1569	2	3	1.75	1.32288	0.12747	0.191205	-0.0637349	1	nein	0.200319	1	1567	1566	1292
T23	1569	1569	2	4	2.25	1.5	0.12747	0.254939	-0.12747	0.687201	nein	0.667944	1	1567	1565	1293
T24	1569	1569	7	1	0.75	0.866025	0.446144	0.0637349	0.382409	0.069964	nein	4.5115	1	1562	1568	1294
T25	1569	1569	2	1	1.75	1.32288	0.12747	0.0637349	0.0637349	1	nein	0.333652	1	1567	1568	1295
T26	1569	1569	1	1	0.75	0.866025	0.0637349	0.0637349	0	1	nein	0	1	1568	1568	1296
T30	1569	1569	22	9	3.5	1.87083	1.40217	0.573614	0.828553	0.0286629	ja	5.50601	1	1547	1560	1297
T31	1569	1569	2	2	0.75	0.866025	0.12747	0.12747	0	1	nein	0	1	1567	1567	1298
T33	1569	1569	0	1	0.75	0.866025	0	0.0637349	-0.0637349	1	nein	1.00032	1	1569	1568	1299
T34	1569	1569	2	0	0.25	0.5	0.12747	0	0.12747	0.499841	nein	2.00128	1	1567	1569	1300
T35	1569	1569	1	0	0.25	0.5	0.0637349	0	0.0637349	1	nein	1.00032	1	1568	1569	1301
T37	1569	1569	1	0	0	0	0.0637349	0	0.0637349	1	nein	1.00032	1	1568	1569	1302
T38	1569	1569	5	3	0.5	0.707107	0.318674	0.191205	0.12747	0.726213	nein	0.501278	1	1564	1566	1303
T39	1569	1569	2	1	0.5	0.707107	0.12747	0.0637349	0.0637349	1	nein	0.333652	1	1567	1568	1304
T40	1569	1569	2	1	0.25	0.5	0.12747	0.0637349	0.0637349	1	nein	0.333652	1	1567	1568	1305
T42	1569	1569	1	2	1	1	0.0637349	0.12747	-0.0637349	1	nein	0.333652	1	1568	1567	1306
T43	1569	1569	2	2	1	1	0.12747	0.12747	0	1	nein	0	1	1567	1567	1307
T45	1569	1569	12	4	2.5	1.58114	0.764818	0.254939	0.509879	0.0760695	nein	4.0205	1	1557	1565	1308
T46	1569	1569	1	2	3.25	1.80278	0.0637349	0.12747	-0.0637349	1	nein	0.333652	1	1568	1567	1309
T48	1569	1569	1	1	1	1	0.0637349	0.0637349	0	1	nein	0	1	1568	1568	1310
T50	1569	1569	9	8	3.5	1.87083	0.573614	0.509879	0.0637349	1	nein	0.0591439	1	1560	1561	1311
T51	1569	1569	3	2	1.25	1.11803	0.191205	0.12747	0.0637349	1	nein	0.200319	1	1566	1567	1312
T58	1569	1569	1	0	0.5	0.707107	0.0637349	0	0.0637349	1	nein	1.00032	1	1568	1569	1313
T59	1569	1569	0	2	0.5	0.707107	0	0.12747	-0.12747	0.499841	nein	2.00128	1	1569	1567	1314
T61	1569	1569	0	1	0.75	0.866025	0	0.0637349	-0.0637349	1	nein	1.00032	1	1569	1568	1315
T62	1569	1569	2	2	0.5	0.707107	0.12747	0.12747	0	1	nein	0	1	1567	1567	1316
T63	1569	1569	10	22	4.5	2.12132	0.637349	1.40217	-0.764818	0.0489465	ja	4.54636	1	1559	1547	1317
T65	1569	1569	8	4	5	2.23607	0.509879	0.254939	0.254939	0.386769	nein	1.33845	1	1561	1565	1318
T66	1569	1569	3	4	3.25	1.80278	0.191205	0.254939	-0.0637349	1	nein	0.143177	1	1566	1565	1319
T67	1569	1569	2	3	3.75	1.93649	0.12747	0.191205	-0.0637349	1	nein	0.200319	1	1567	1566	1320
T68	1569	1569	2	1	0.25	0.5	0.12747	0.0637349	0.0637349	1	nein	0.333652	1	1567	1568	1321
T69	1569	1569	1	2	2	1.41421	0.0637349	0.12747	-0.0637349	1	nein	0.333652	1	1568	1567	1322
T70	1569	1569	2	2	0.75	0.866025	0.12747	0.12747	0	1	nein	0	1	1567	1567	1323
T73	1569	1569	3	5	7	2.64575	0.191205	0.318674	-0.12747	0.726213	nein	0.501278	1	1566	1564	1324
T74	1569	1569	0	1	2	1.41421	0	0.0637349	-0.0637349	1	nein	1.00032	1	1569	1568	1325
T75	1569	1569	2	3	1.75	1.32288	0.12747	0.191205	-0.0637349	1	nein	0.200319	1	1567	1566	1326
T78	1569	1569	158	187	141.75	11.9059	10.0701	11.9184	-1.84831	0.109968	nein	2.73879	1	1411	1382	1327
T79	1569	1569	225	70	14.25	3.77492	14.3403	4.46144	9.8789	5.7471e-22	ja	89.8913	1	1344	1499	1328
T80	1569	1569	21	11	2.5	1.58114	1.33843	0.701083	0.637349	0.108373	nein	3.1572	1	1548	1558	1329
T81	1569	1569	232	95	61	7.81025	14.7865	6.05481	8.73168	7.98958e-16	ja	64.0745	1	1337	1474	1330
T82	1569	1569	128	34	11.5	3.39116	8.15806	2.16699	5.99108	1.13807e-14	ja	57.5123	1	1441	1535	1331
T83	1569	1569	33	20	8.5	2.91548	2.10325	1.2747	0.828553	0.0955326	nein	3.24346	1	1536	1549	1332
T84	1569	1569	65	47	1.5	1.22474	4.14277	2.99554	1.14723	0.101483	nein	2.99993	1	1504	1522	1333
T85	1569	1569	41	16	4.5	2.12132	2.61313	1.01976	1.59337	0.00114162	ja	11.1678	1	1528	1553	1334
T86	1569	1569	13	8	12	3.4641	0.828553	0.509879	0.318674	0.381696	nein	1.1985	1	1556	1561	1335
T87	1569	1569	324	2	2.5	1.58114	20.6501	0.12747	20.5226	7.83225e-102	ja	354.921	1	1245	1567	1336
T88	1569	1569	138	161	178.75	13.3697	8.79541	10.2613	-1.4659	0.180944	nein	1.95556	1	1431	1408	1337
T89	1569	1569	26	7	8.5	2.91548	1.65711	0.446144	1.21096	0.00124589	ja	11.0557	1	1543	1562	1338
T90	1569	1569	10	4	5.5	2.34521	0.637349	0.254939	0.382409	0.178591	nein	2.58295	1	1559	1565	1339
T91	1569	1569	11	2	1.5	1.22474	0.701083	0.12747	0.573614	0.0221945	ja	6.25669	1	1558	1567	1340
T92	1569	1569	27	3	1.25	1.11803	1.72084	0.191205	1.52964	7.70785e-06	ja	19.3853	1	1542	1566	1341
T93	1569	1569	208	7	2	1.41421	13.2569	0.446144	12.8107	1.53771e-55	ja	201.733	1	1361	1562	1342
T94	1569	1569	27	3	1	1	1.72084	0.191205	1.52964	7.70785e-06	ja	19.3853	1	1542	1566	1343
T95	1569	1569	2	0	0	0	0.12747	0	0.12747	0.499841	nein	2.00128	1	1567	1569	1344
T98	1569	1569	39	5	5	2.23607	2.48566	0.318674	2.16699	1.17052e-07	ja	26.6464	1	1530	1564	1345
U50	1569	1569	129	54	111	10.5357	8.2218	3.44168	4.78011	1.11856e-08	ja	32.6413	1	1440	1515	1346
U51	1569	1569	50	22	53	7.28011	3.18674	1.40217	1.78458	0.00113702	ja	11.1446	1	1519	1547	1347
U52	1569	1569	10	3	3	1.73205	0.637349	0.191205	0.446144	0.0916175	nein	3.78491	1	1559	1566	1348
U55	1569	1569	0	1	1	1	0	0.0637349	-0.0637349	1	nein	1.00032	1	1569	1568	1349
U60	1569	1569	3	3	2.5	1.58114	0.191205	0.191205	0	1	nein	0	1	1566	1566	1350
U61	1569	1569	3	2	3	1.73205	0.191205	0.12747	0.0637349	1	nein	0.200319	1	1566	1567	1351
U69	1569	1569	49	17	19.5	4.41588	3.12301	1.08349	2.03952	8.59513e-05	ja	15.8485	1	1520	1552	1352
U80	1569	1569	150	25	66.25	8.13941	9.56023	1.59337	7.96686	4.59806e-24	ja	94.5591	1	1419	1544	1353
U81	1569	1569	16	2	3.5	1.87083	1.01976	0.12747	0.892288	0.00127393	ja	10.9517	1	1553	1567	1354
U83	1569	1569	1	0	0	0	0.0637349	0	0.0637349	1	nein	1.00032	1	1568	1569	1355
U99	1569	1569	2	2	1.5	1.22474	0.12747	0.12747	0	1	nein	0	1	1567	1567	1356
UUU	1569	1569	1310	1359	72.25	8.5	83.4927	86.6157	-3.12301	0.0161821	ja	6.01899	1	259	210	1357
V99	1569	1569	5	4	1.25	1.11803	0.318674	0.254939	0.0637349	1	nein	0.111431	1	1564	1565	1358
W49	1569	1569	2	1	2	1.41421	0.12747	0.0637349	0.0637349	1	nein	0.333652	1	1567	1568	1359
W64	1569	1569	1	3	0.75	0.866025	0.0637349	0.191205	-0.12747	0.624761	nein	1.00128	1	1568	1566	1360
W87	1569	1569	0	1	0.25	0.5	0	0.0637349	-0.0637349	1	nein	1.00032	1	1569	1568	1361
X59	1569	1569	3	4	1.25	1.11803	0.191205	0.254939	-0.0637349	1	nein	0.143177	1	1566	1565	1362
X84	1569	1569	3	2	1.5	1.22474	0.191205	0.12747	0.0637349	1	nein	0.200319	1	1566	1567	1363
Y09	1569	1569	1	2	0.75	0.866025	0.0637349	0.12747	-0.0637349	1	nein	0.333652	1	1568	1567	1364
Y36	1569	1569	2	0	0	0	0.12747	0	0.12747	0.499841	nein	2.00128	1	1567	1569	1365
Y57	1569	1569	52	36	7	2.64575	3.31421	2.29446	1.01976	0.104316	nein	2.99303	1	1517	1533	1366
Y59	1569	1569	2	0	0.5	0.707107	0.12747	0	0.12747	0.499841	nein	2.00128	1	1567	1569	1367
Y69	1569	1569	2	2	1.5	1.22474	0.12747	0.12747	0	1	nein	0	1	1567	1567	1368
Y82	1569	1569	5	1	1	1	0.318674	0.0637349	0.254939	0.218302	nein	2.67178	1	1564	1568	1369
Y84	1569	1569	8	3	2.75	1.65831	0.509879	0.191205	0.318674	0.22574	nein	2.28072	1	1561	1566	1370
Z00	1569	1569	477	613	193.75	13.9194	30.4015	39.0695	-8.66794	4.05781e-07	ja	26.0001	1	1092	956	1371
Z01	1569	1569	180	256	128.75	11.3468	11.4723	16.3161	-4.84385	0.000105061	ja	15.3854	1	1389	1313	1372
Z02	1569	1569	4	2	3.5	1.87083	0.254939	0.12747	0.12747	0.687201	nein	0.667944	1	1565	1567	1373
Z03	1569	1569	95	97	26	5.09902	6.05481	6.18228	-0.12747	0.940648	nein	0.0221911	1	1474	1472	1374
Z04	1569	1569	21	30	15.75	3.96863	1.33843	1.91205	-0.573614	0.258523	nein	1.61447	1	1548	1539	1375
Z08	1569	1569	32	59	89.5	9.46044	2.03952	3.76036	-1.72084	0.00539764	ja	8.25024	1	1537	1510	1376
Z09	1569	1569	24	40	62.75	7.92149	1.52964	2.54939	-1.01976	0.0573505	nein	4.08328	1	1545	1529	1377
Z10	1569	1569	1	1	0.75	0.866025	0.0637349	0.0637349	0	1	nein	0	1	1568	1568	1378
Z11	1569	1569	95	38	22	4.69042	6.05481	2.42192	3.63289	4.79758e-07	ja	25.5098	1	1474	1531	1379
Z12	1569	1569	388	671	293.75	17.1391	24.7291	42.7661	-18.037	1.08275e-26	ja	114.15	1	1181	898	1380
Z13	1569	1569	45	53	47.25	6.87386	2.86807	3.37795	-0.509879	0.472679	nein	0.674114	1	1524	1516	1381
Z20	1569	1569	4	5	6	2.44949	0.254939	0.318674	-0.0637349	1	nein	0.111431	1	1565	1564	1382
Z21	1569	1569	7	6	5	2.23607	0.446144	0.382409	0.0637349	1	nein	0.0772431	1	1562	1563	1383
Z22	1569	1569	112	18	20.5	4.52769	7.1383	1.14723	5.99108	2.07466e-18	ja	70.9067	1	1457	1551	1384
Z23	1569	1569	54	109	85.75	9.26013	3.44168	6.9471	-3.50542	1.18076e-05	ja	19.5751	1	1515	1460	1385
Z24	1569	1569	79	152	81.5	9.02774	5.03505	9.6877	-4.65264	7.10044e-07	ja	24.9024	1	1490	1417	1386
Z25	1569	1569	410	510	36.25	6.0208	26.1313	32.5048	-6.37349	0.000102355	ja	15.3781	1	1159	1059	1387
Z26	1569	1569	107	158	60.75	7.79423	6.81963	10.0701	-3.25048	0.00129094	ja	10.7204	1	1462	1411	1388
Z27	1569	1569	140	194	197.5	14.0535	8.92288	12.3646	-3.44168	0.00211856	ja	9.77048	1	1429	1375	1389
Z28	1569	1569	1	1	3	1.73205	0.0637349	0.0637349	0	1	nein	0	1	1568	1568	1390
Z29	1569	1569	176	60	43.5	6.59545	11.2173	3.82409	7.39324	2.05007e-15	ja	61.6538	1	1393	1509	1391
Z30	1569	1569	80	107	37	6.08276	5.09879	6.81963	-1.72084	0.0496656	ja	4.14543	1	1489	1462	1392
Z31	1569	1569	11	20	75.5	8.68907	0.701083	1.2747	-0.573614	0.147598	nein	2.63897	1	1558	1549	1393
Z32	1569	1569	4	6	0.75	0.866025	0.254939	0.382409	-0.12747	0.753513	nein	0.401279	1	1565	1563	1394
Z33	1569	1569	1	5	9.75	3.1225	0.0637349	0.318674	-0.254939	0.218302	nein	2.67178	1	1568	1564	1395
Z34	1569	1569	3	12	16.75	4.09268	0.191205	0.764818	-0.573614	0.0347321	ja	5.42594	1	1566	1557	1396
Z35	1569	1569	3	9	13.5	3.67423	0.191205	0.573614	-0.382409	0.145225	nein	3.01152	1	1566	1560	1397
Z36	1569	1569	0	3	8.75	2.95804	0	0.191205	-0.191205	0.249761	nein	3.00287	1	1569	1566	1398
Z37	1569	1569	2	12	22.75	4.7697	0.12747	0.764818	-0.637349	0.0127489	ja	7.17487	1	1567	1557	1399
Z38	1569	1569	0	1	0	0	0	0.0637349	-0.0637349	1	nein	1.00032	1	1569	1568	1400
Z39	1569	1569	2	8	17.75	4.21307	0.12747	0.509879	-0.382409	0.108815	nein	3.61151	1	1567	1561	1401
Z40	1569	1569	1	2	1	1	0.0637349	0.12747	-0.0637349	1	nein	0.333652	1	1568	1567	1402
Z41	1569	1569	5	4	7.75	2.78388	0.318674	0.254939	0.0637349	1	nein	0.111431	1	1564	1565	1403
Z42	1569	1569	5	2	4.75	2.17945	0.318674	0.12747	0.191205	0.452602	nein	1.28859	1	1564	1567	1404
Z43	1569	1569	59	25	19.75	4.4441	3.76036	1.59337	2.16699	0.00022025	ja	14.1404	1	1510	1544	1405
Z44	1569	1569	55	0	0.5	0.707107	3.50542	0	3.50542	3.42938e-17	ja	55.9812	1	1514	1569	1406
Z45	1569	1569	52	36	38	6.16441	3.31421	2.29446	1.01976	0.104316	nein	2.99303	1	1517	1533	1407
Z46	1569	1569	140	143	62.75	7.92149	8.92288	9.11409	-0.191205	0.900832	nein	0.0349545	1	1429	1426	1408
Z47	1569	1569	21	15	37.5	6.12372	1.33843	0.956023	0.382409	0.402303	nein	1.01161	1	1548	1554	1409
Z48	1569	1569	128	115	80.5	8.97218	8.15806	7.32951	0.828553	0.422916	nein	0.75385	1	1441	1454	1410
Z49	1569	1569	61	21	10.75	3.27872	3.88783	1.33843	2.54939	8.70033e-06	ja	20.0358	1	1508	1548	1411
Z50	1569	1569	35	18	20	4.47214	2.23072	1.14723	1.08349	0.0257382	ja	5.54651	1	1534	1551	1412
Z51	1569	1569	138	161	93.75	9.68246	8.79541	10.2613	-1.4659	0.180944	nein	1.95556	1	1431	1408	1413
Z52	1569	1569	3	3	1	1	0.191205	0.191205	0	1	nein	0	1	1566	1566	1414
Z53	1569	1569	18	12	11.25	3.3541	1.14723	0.764818	0.382409	0.359272	nein	1.21158	1	1551	1557	1415
Z54	1569	1569	4	3	2	1.41421	0.254939	0.191205	0.0637349	1	nein	0.143177	1	1565	1566	1416
Z55	1569	1569	1	1	0.5	0.707107	0.0637349	0.0637349	0	1	nein	0	1	1568	1568	1417
Z56	1569	1569	1	10	24.75	4.97494	0.0637349	0.637349	-0.573614	0.0115822	ja	7.38954	1	1568	1559	1418
Z59	1569	1569	0	1	0.75	0.866025	0	0.0637349	-0.0637349	1	nein	1.00032	1	1569	1568	1419
Z60	1569	1569	7	7	12	3.4641	0.446144	0.446144	0	1	nein	0	1	1562	1562	1420
Z63	1569	1569	14	15	60.5	7.77817	0.892288	0.956023	-0.0637349	1	nein	0.0348044	1	1555	1554	1421
Z64	1569	1569	0	1	1.5	1.22474	0	0.0637349	-0.0637349	1	nein	1.00032	1	1569	1568	1422
Z65	1569	1569	2	2	3	1.73205	0.12747	0.12747	0	1	nein	0	1	1567	1567	1423
Z70	1569	1569	0	1	0.75	0.866025	0	0.0637349	-0.0637349	1	nein	1.00032	1	1569	1568	1424
Z71	1569	1569	68	74	112.5	10.6066	4.33397	4.71638	-0.382409	0.667756	nein	0.265537	1	1501	1495	1425
Z72	1569	1569	13	9	17.75	4.21307	0.828553	0.573614	0.254939	0.521987	nein	0.732408	1	1556	1560	1426
Z73	1569	1569	35	47	15.75	3.96863	2.23072	2.99554	-0.764818	0.218124	nein	1.80322	1	1534	1522	1427
Z74	1569	1569	293	83	85.5	9.24662	18.6743	5.28999	13.3843	4.80833e-32	ja	133.254	1	1276	1486	1428
Z75	1569	1569	7	4	2.25	1.5	0.446144	0.254939	0.191205	0.548108	nein	0.82106	1	1562	1565	1429
Z76	1569	1569	22	29	19.5	4.41588	1.40217	1.84831	-0.446144	0.397183	nein	0.976657	1	1547	1540	1430
Z80	1569	1569	14	32	51	7.14143	0.892288	2.03952	-1.14723	0.0107678	ja	7.14826	1	1555	1537	1431
Z82	1569	1569	5	6	6.75	2.59808	0.318674	0.382409	-0.0637349	1	nein	0.0912289	1	1564	1563	1432
Z83	1569	1569	6	4	9	3	0.382409	0.254939	0.12747	0.753513	nein	0.401279	1	1563	1565	1433
Z84	1569	1569	1	5	3	1.73205	0.0637349	0.318674	-0.254939	0.218302	nein	2.67178	1	1568	1564	1434
Z85	1569	1569	77	67	98.75	9.9373	4.90758	4.27024	0.637349	0.442693	nein	0.727845	1	1492	1502	1435
Z86	1569	1569	124	72	158.5	12.5897	7.90312	4.58891	3.31421	0.000156064	ja	14.715	1	1445	1497	1436
Z87	1569	1569	25	19	9.25	3.04138	1.59337	1.21096	0.382409	0.448164	nein	0.829817	1	1544	1550	1437
Z88	1569	1569	80	61	38.5	6.20484	5.09879	3.88783	1.21096	0.120591	nein	2.68074	1	1489	1508	1438
Z89	1569	1569	1138	8	4.75	2.17945	72.5303	0.509879	72.0204		ja	1755.24	1	431	1561	1439
Z90	1569	1569	125	111	103.75	10.1858	7.96686	7.07457	0.892288	0.378912	nein	0.898048	1	1444	1458	1440
Z91	1569	1569	44	26	27	5.19615	2.80433	1.65711	1.14723	0.0391503	ja	4.73418	1	1525	1543	1441
Z92	1569	1569	507	335	184	13.5647	32.3136	21.3512	10.9624	4.93448e-12	ja	48.0204	1	1062	1234	1442
Z93	1569	1569	61	26	23.5	4.84768	3.88783	1.65711	2.23072	0.000182766	ja	14.482	1	1508	1543	1443
Z94	1569	1569	22	16	17.75	4.21307	1.40217	1.01976	0.382409	0.414836	nein	0.958981	1	1547	1553	1444
Z95	1569	1569	384	211	185.5	13.6198	24.4742	13.4481	11.0261	3.31744e-15	ja	62.07	1	1185	1358	1445
Z96	1569	1569	290	279	41.75	6.46142	18.4831	17.782	0.701083	0.643155	nein	0.259754	1	1279	1290	1446
Z97	1569	1569	194	54	34.25	5.85235	12.3646	3.44168	8.92288	3.49689e-21	ja	85.8143	1	1375	1515	1447
Z98	1569	1569	150	115	36.25	6.0208	9.56023	7.32951	2.23072	0.0288902	ja	5.04903	1	1419	1454	1448
Z99	1569	1569	266	48	33.5	5.78792	16.9535	3.05927	13.8942	2.13522e-41	ja	168.179	1	1303	1521	1449
